# Supplementary material for: Weight loss outcomes are generally worse for dogs and cats with class II obesity, defined as > 40% overweight
Source: Sci Rep. 2023 Dec 27;13:22958. doi: 10.1038/s41598-023-50197-y (PMC10752889; doi:10.1038/s41598-023-50197-y)
Supplement: Supplementary file 1 — Dataset S1. [file 41598_2023_50197_MOESM1_ESM.xlsx]

## Sheet: dog
case_number	species	breed	Sx	sex	neuter	time_group	comorbidities	concurrent_disease	ortho_disease	cardio_resp	derm_disease	duration	age	diet	diet_DW	diet_type	outcome	completed_YN	hypothyroid	start_weight	full_partial	ideal_weight	target_weight	percent_above_ideal	above40	final_weight	no_visits	weight_loss	rate_wt_loss	av_energy_intake	diet_changes	weight_loss_stalls	fat_PRE	lean_PRE	BMC_PRE	Fat_POST	Lean_POST	BMC_POST	BFper_pre	BFper_post	change_fat	change_lean	gain_lean
C1	Canine	Labrador	Mn	male	yes	04to08	Y	Orthopaedic disease	y	n	n	153	54	OD	D	hpmf	Completed	y	0	45.9	P	35	37	31.1429	no	37.1	11	19.1721	0.877156	56.4013	3	2	20612	22967	1522.2	12850	22064	1356	45.7017	35.4287	-37.6577	-3.93173	No
C2	Canine	Border Collie Cross	Mn	male	yes	04to08	Y	Orthopaedic disease	y	n	n	119	51	ODW	DW	hpmf	Died	n	0	27.05	P	15	18	80.3333	yes	26.05	5	3.69686	0.217462	67.9114	0	2	14457	11237	550.1				55.0867
C3	Canine	Labrador	Mn	male	yes	04to08	Y	Cruciate disease, otitis externa	y	n	n	84	120	OD	D	hpmf	Stopped	n	0	48	F	25	35	37.1429	no	43.8	6	8.75	0.729167	52.0039	0	0	23461	21477	1313.7				50.7246
C4	Canine	Rottweiler	Fn	female	yes	04to08	Y	Cruciate disease, otitis externa, entropion	y	n	n	84	86	OD	D	hpmf	Stopped	n	1	45.7	F	35	35	30.5714	no	43.6	7	4.59519	0.382932	54.1708	2	1	20609	23475	1537.9				45.1735
C5	Canine	Dalmatian	Mn	male	yes	04to08	Y	Cruciate disease, OA, alopecia	y	n	y	70	117	ODW	DW	hpmf	Stopped	n	0	47	F	30	30	56.6667	yes	43.7	4	7.02128	0.702128	74.4558	0	1	22679	22190	1704.3				48.6953
C6	Canine	Jack Russell Terrier	Fn	female	yes	04to08	Y	Dental disease	n	n	n	30	62	OW	W	hpmf	Stopped	n	0	14.6	P	8.7	9.5	67.8161	yes	13.9	3	4.79452	1.11872	69.3685	0	1	6878	6993	303.1				48.5251
C7	Canine	Labrador	Mn	male	yes	04to08	N	none	n	n	n	270	22	OD	D	hpmf	Completed	y	0	54.5	P	30	35	81.6667	yes	38.9	16	28.6239	0.7421	66.7199	6	1	30060	23438	1416.4	16951	19734	1263.5	54.7397	44.6684	-43.6094	-15.8034	No
C8	Canine	Bernese Mountain Dog	Mn	male	yes	04to08	Y	Cruciate disease	y	n	n	392	41	OD	D	hpmf	Completed	y	0	77.6	P	43	52	80.4651	yes	58.6	18	24.4845	0.437224	87.2052	7	0	40705	32685	1786.4	26436	30013	1782.1	54.146	45.3984	-35.0547	-8.175	No
C9	Canine	Golden Retriever	Fn	female	yes	04to08	Y	Orthopaedic disease	y	n	n	105	60	OD	D	hpmf	Completed	y	0	32	F	28.55	28	14.2857	no	28.55	8	10.7812	0.71875	60.6728	1	0	12582	16980	998.2	9103	17791	870.9	41.1712	32.786	-27.6506	4.77621	Yes
C10	Canine	Poodle	Fn	female	yes	04to08	Y	Lameness no diagnosis	y	n	n	125	108	OD	D	hpmf	Stopped	n	0	8.15	F	5	5	63	yes	7.9	8	3.06748	0.171779	82.3211	3	2	2921	4818	152				37.0169
C11	Canine	Cross Breed	Mn	male	yes	04to08	Y	Lick grauloma, mass no diagnosis	n	n	y	203	156	OD	D	hpmf	Completed	y	0	24	P	17.2	19	39.5349	no	19.1	10	20.4167	0.704023	63.7975	1	3	11139	11627	584	7906	10365	565.3	47.7045	41.9721	-29.0241	-10.854	No
C12	Canine	Pointer	F	female	no	04to08	Y	Alopecia	n	n	y	0	27	OD	D	hpmf	Stopped	n	0	45	F	27	27	66.6667	yes	45	1	0	0		0	0	21827	21196	1273.1				49.2752
C13	Canine	Japanese Akita	Fn	female	yes	04to08	N	none	n	n	n	378	55	OD	D	hpmf	Stopped	n	0	58	P	35	40	65.7143	yes	54.2	21	6.55172	0.121328	78.2295	6	8	29245	25919	1819.3				51.3221
C14	Canine	Newfoundland	Mn	male	yes	04to08	Y	Orthopaedic disease	y	n	n	145	48	OD	D	hpmf	Died	n	0	100	F	70	70	42.8571	yes	72.75	8	27.25	1.31552	75.0607	5	1	47134	41465	2557.9				51.7065
C15	Canine	German Shepherd Dog	Fn	female	yes	04to08	Y	Orthopeadic disease, otitis externa	y	n	y	228	54	OD	D	hpmf	Stopped	n	0	50.4	F	35	35	44	yes	44.5	13	11.7063	0.359405	72.2277	5	3	22734	24930	1719.1				46.036
C16	Canine	Labrador	Mn	male	yes	04to08	Y	Mast cell tumour	n	n	n	56	74	OD	D	hpmf	Stopped	n	0	54.4	P	35	37	55.4286	yes	50.5	2	7.16912	0.89614	82.3396	1	0	26150	26517	1504.9				48.2723
C17	Canine	Labrador	Mn	male	yes	04to08	Y	Lameness no diagnosis	y	n	n	614	40	OD	D	hpmf	Stopped	n	0	47.5	P	32	37	48.4375	yes	42	27	11.5789	0.132008	62.6547	13	9	22418	23253	1133.6				47.897
C18	Canine	Labrador	Fn	female	yes	04to08	Y	Seizures	n	n	n	257	74	OD	D	hpmf	Completed	y	0	34.9	P	24.5	28.5	42.449	yes	28.45	16	18.4814	0.503384	64.5934	4	1	15822	17178	1132	10272	16177	989	46.3553	37.4371	-35.0777	-5.82722	No
C19	Canine	Cavalier King Charles Spaniel	Fn	female	yes	04to08	Y	Anal sac disease, stertorous nasal breathing, heart murmur	n	y	y	687	54	OD	D	hpmf	Completed	y	0	13.65	F	7.7	8	70.625	yes	7.7	32	43.5897	0.444146	58.6735	6	7	6347	6679	301.3	1801	5210	187.4	47.624	25.0194	-71.6244	-21.9943	No
C20	Canine	Cross Breed	Mn	male	yes	04to08	Y	Otitis externa, skin disease, hypothyroidism	n	n	y	427	62	OD	D	hpmf	Completed	y	0	23.1	P	15	18	54	yes	16.5	19	28.5714	0.468384	64.4037	5	6	10797	11425	458.5	6125	9424	426.7	47.6048	38.3395	-43.2713	-17.5142	No
C21	Canine	Cross Breed	Fn	female	yes	04to08	Y	Cruciate disease	n	n	n	260	96	OD	D	hpmf	Completed	y	0	28.9	P	20	24	44.5	yes	27.3	16	5.53633	0.149055	52.598	10	6	13402	13986	922.3	11379	14102	894.4	47.3397	43.1425	-15.0948	0.829401	Yes
C22	Canine	Labrador	M	male	no	04to08	Y	Lameness, prostatic disease	y	n	n	91	109	OD	D	hpmf	Completed	y	0	33.8	F	29.5	28.5	18.5965	no	29.5	5	12.7219	0.978607	84.2507	1	0	11703	20364	1049.7	7726	20323	942.8	35.3387	26.6489	-33.9827	-0.201336	No
C23	Canine	Lancashire Heeler	Fn	female	yes	04to08	Y	Lameness, dyspnoea	y	y	n	0	156	ODW	DW	hpmf	Stopped	n	0	8.2	F	6	6	36.6667	no	8.2	1	0	0		0	0	3059	4664	187.7				38.6691
C24	Canine	Labrador	Mn	male	yes	04to08	Y	Incontinence - USMI	n	n	n	150	96	OD	D	hpmf	Completed	y	0	41.85	F	34.8	35	19.5714	no	34.8	9	16.8459	0.786141	63.6182	1	1	17626	21662	1472.7	11592	21063	1366.1	43.2426	34.073	-34.2335	-2.76521	No
C25	Canine	Labrador	Mn	male	yes	04to08	Y	Mast cell tumour	n	n	n	31	89	OD	D	hpmf	Stopped	n	0	35	F	30	30	16.6667	no	33.2	2	5.14286	1.16129	52.2966	0	0	13290	19943	1177.8				38.6216
C26	Canine	Cross Breed	Fn	female	yes	04to08	Y	EPI	n	n	n	89	119	OD	D	hpmf	Completed	y	0	25.8	F	23.2	23	12.1739	no	23.8	6	7.75194	0.609703	52.6711	3	0	8762	15613	769.6	7490	14121	819.4	34.8464	33.3922	-14.5172	-9.55614	No
C27	Canine	Cocker Spaniel	Mn	male	yes	04to08	Y	GI disease	n	n	n	84	88	OD	D	hpmf	Completed	y	0	17.05	F	13.9	14.5	17.5862	no	13.9	8	18.4751	1.53959	54.5498	0	0	6254	9496	532.1	3919	8710	501.4	38.4103	29.8468	-37.3361	-8.27717	No
C28	Canine	Labrador	Mn	male	yes	04to08	N	none	n	n	n	280	37	OD	D	hpmf	Completed	y	0	43.2	F	36	37	16.7568	no	36	17	16.6667	0.416667	49.7475	3	3	17431	24251	1544.9	11539	22275	1428.9	40.3244	32.7413	-33.8018	-8.14812	No
C29	Canine	Yorkshire Terrier	Mn	male	yes	04to08	Y	Tracheal collapse, chronic valvular disease	n	y	n	205	85	OD	D	hpmf	Completed	y	0	5.25	F	4.2	4	31.25	no	4.2	16	20	0.682927	66.1428	0	5	1362	3519	105.8	610	3162	94.1	27.3121	15.7782	-55.2129	-10.1449	No
C30	Canine	Dalmatian	Fn	female	yes	04to08	Y	Orthopaedic disease, skin disease	y	n	y	48	58	OD	D	hpmf	Stopped	n	0	37	F	29	29	27.5862	no	36.3	4	1.89189	0.275901	64.8711	1	1	18415	17112	1241.7				50.0834
C31	Canine	Labrador	Mn	male	yes	04to08	Y	Lameness no diagnosis	y	n	n	21	54	OD	D	hpmf	Stopped	n	0	44	F	35	35	25.7143	no	43.1	2	2.04545	0.681818	65.0049	0	0	17917	24020	1449.5				41.2963
C32	Canine	Golden Retriever	Mn	male	yes	04to08	Y	Atopic dermatitis	n	n	y	606	95	OD	D	hpmf	Completed	y	0	65.2	F	40.55	40	63	yes	40.55	33	37.8067	0.436712	53.7113	11	9	33549	28997	1361.6	12493	24941	1196.1	52.4961	32.3401	-62.7619	-13.9877	No
C33	Canine	Cavalier King Charles Spaniel	Fn	female	yes	04to08	Y	Respiratory disease	n	y	n	599	25	ODW	DW	hpmf	Stopped	n	0	15.9	F	10	10	59	yes	14.4	42	9.43396	0.110247	40.2802	6	20	6467	8080	291.7				43.582
C34	Canine	Border Collie	Fn	female	yes	04to08	Y	Hypothroidism	n	n	n	286	89	OD	D	hpmf	Completed	y	1	38.5	F	24.2	28	37.5	no	24.2	18	37.1429	0.909091	62.7587	0	0	18166	18837	963	7574	15068	836.6	47.8481	32.2592	-58.3067	-20.0085	No
C35	Canine	Labrador	Fn	female	yes	04to08	N	none	n	n	n	90	82	OD	D	hpmf	Completed	y	0	38	P	32.2	34	26.6667	no	32.2	6	15.2632	1.18713	62.5716	0	0	15850	20051	1230.1	10308	19914	1174.1	42.6866	32.8321	-34.9653	-0.683258	No
C36	Canine	Labrador	M	male	no	04to08	Y	Cruciate disease	y	n	n	200	24	OD	D	hpmf	Stopped	n	0	60.75	F	40	40	51.875	yes	53.6	14	11.7695	0.409885	72.9031	3	4	30728	26238	1743.3				52.3392
C37	Canine	Golden Retriever	Fn	female	yes	04to08	Y	Urinary incontinence - USMI	n	n	n	153	53	OD	D	hpmf	Completed	y	0	35.7	F	28.1	30	19	no	28.1	10	21.2885	0.973984	63.2424	0	1	13694	19452	1118.1	9103	17316	997.2	39.966	33.203	-33.5256	-10.9809	No
C38	Canine	Cairn Terrier	Mn	male	yes	04to08	Y	Cruciate disease	y	n	n	636	69	OD	D	hpmf	Completed	y	0	12.4	F	7	8.5	45.8824	yes	7	21	43.5484	0.479306	50.782	5	2	5784	5977	224.9	1812	4775	182.2	48.2567	26.7683	-68.6722	-20.1104	No
C39	Canine	German Shepherd Dog	Mn	male	yes	04to08	N	none	n	n	n	233	83	OD	D	hpmf	Completed	y	0	49.6	F	40	40	24	no	40	16	19.3548	0.581476	60.232	5	2	21451	26140	1730.7	11886	25940	1448.7	43.492	30.2638	-44.59	-0.765111	No
C40	Canine	Dachshund	Mn	male	yes	04to08	Y	Spinal disease	y	n	n	251	95	OW	W	hpmf	Stopped	n	0	9.25	F	6	6	54.1667	yes	7.55	9	18.3784	0.512544	60.9992	0	2	3762	4856	158.3				42.8654
C41	Canine	Lhasa Apso	Mn	male	yes	04to08	Y	Cardiac disease, ocular disease	n	y	n	125	109	OW	W	hpmf	Completed	y	0	12.7	F	10.2	10	27	no	10.2	8	19.685	1.10236	49.9216	4	0	5088	6756	306	2916	6451	274.3	41.8765	30.2449	-42.6887	-4.51451	No
C42	Canine	Yorkshire Terrier	Mn	male	yes	04to08	N	none	n	n	n	168	42	OD	D	hpmf	Completed	y	0	8.6	F	6.25	6	43.3333	yes	6.25	10	27.3256	1.13857	64.7269	1	1	2990	4948	214.5	1265	4424	181.6	36.6759	21.5481	-57.6923	-10.5901	No
C43	Canine	Cavalier King Charles Spaniel	Mn	male	yes	04to08	Y	Hip dysplasia	y	n	n	188	19	OD	D	hpmf	Completed	y	0	15.65	F	12.4	12.5	25.2	no	12.6	13	19.4888	0.725647	53.9625	3	1	6302	8226	391.1	3571	7754	375.6	42.2412	30.5198	-43.3354	-5.7379	No
C44	Canine	Yorkshire Terrier	Mn	male	yes	04to08	Y	Cruciate disease	y	n	n	519	84	OD	D	hpmf	Completed	y	0	11	F	7.3	7	57.1429	yes	7.3	21	33.6364	0.45367	56.3705	3	4	5145	5166	212	2273	4496	180.8	48.8929	32.706	-55.8212	-12.9694	No
C45	Canine	Cross Breed	Fn	female	yes	04to08	Y	Hip dysplasia, OA	y	n	n	316	20	OD	D	hpmf	Completed	y	0	24	F	19	19	26.3158	no	20.6	11	14.1667	0.313819	45.603	5	3	10385	12056	639.1	7812	11759	582.1	44.9955	38.7633	-24.7761	-2.4635	No
C46	Canine	Yorkshire Terrier	Mn	male	yes	04to08	Y	Dental disease, tracheal collapse, cataracts,	n	y	n	285	163	OD	D	hpmf	Completed	y	0	9	F	6.5	6	50	yes	6.5	14	27.7778	0.682261	58.7447	2	1	3765	5011	213.2	1661	4296	189.4	41.8836	27.0239	-55.8831	-14.2686	No
C47	Canine	Cross Breed	Fn	female	yes	04to08	Y	Hip dysplasia, collapsing	y	n	n	158	106	OD	D	hpmf	Completed	y	0	22.5	F	17.9	19	18.4211	no	17.9	16	20.4444	0.905767	54.1919	3	3	10650	10546	694.3	5406	11307	617	48.6517	32.2271	-49.2394	7.21601	Yes
C48	Canine	Staffordshire Bull Terrier	Mn	male	yes	04to08	Y	Orthopaedic disease, respiratory disease, otitis externa	y	y	n	141	117	SDOW	DW	hphf_hpmf	Died	n	0	20.9	F	16	16	30.625	no	19.3	6	7.6555	0.38006	63.7237	1	2	7305	12747	648				35.2899
C49	Canine	Cross Breed	Fn	female	yes	04to08	Y	Lipomas, stiffness	y	n	y	140	158	SDOW	DW	hphf_hpmf	Stopped	n	0	20.9	P	12	14	74.1667	yes	16.8	8	19.6172	0.980861	69.9823	3	0	10759	8992	431.7				53.308
C50	Canine	Labrador	Mn	male	yes	04to08	Y	Orthopaedic disease	n	n	n	146	42	SD	D	hphf	Completed	y	0	52.4	F	41.7	45	16.4444	no	41.7	9	20.4198	0.979034	64.3666	2	1	22699	26889	1721.4	11936	27414	1471.9	44.2395	29.2392	-47.4162	1.95247	Yes
C51	Canine	Cross Breed	Fn	female	yes	04to08	Y	Alopecia, cough	n	y	y	195	61	ODW	DW	hpmf	Stopped	n	0	7.1	P	5.5	6	29.0909	no	6.8	11	4.22535	0.151679	46.2708	6	7	2226	4455	136.5				32.6513
C52	Canine	Shih Tzu	Fn	female	yes	04to08	Y	Otitis externa, cough	n	y	n	197	108	ODW	DW	hpmf	Died	n	0	12.95	F	7.5	7.5	72.6667	yes	13.25	11	-2.3166	-0.0823158	54.3001	3	7	5771	6357	255.5				46.6023
C53	Canine	Yorkshire Terrier	Mn	male	yes	04to08	Y	Myxomatous degenerative valvular disease, tracheal collapse	n	y	n	77	98	OD	D	hpmf	Stopped	n	0	4.35	F	3.4	3.4	27.9412	no	3.8	3	12.6437	1.14943	68.4904	1	0	1270	2679	64.3				31.6448
C54	Canine	Cross Breed	Fn	female	yes	04to08	N	none	n	n	n	329	96	SD	D	hphf	Completed	y	0	21.6	F	14.1	14	54.2857	yes	14.1	9	34.7222	0.738771	63.3468	0	0	10235	10161	491.1	3747	9504	406.6	49.0015	27.4353	-63.3903	-6.4659	No
C55	Canine	Cross Breed	Mn	male	yes	04to08	N	none	n	n	n	0	84	OD	D	hpmf	Stopped	n	0	40.65	F	26	26	56.3462	yes	40.65	1	0	0		0	0	18027	20225	1227.8				45.6613
C56	Canine	Weimaraner	Fn	female	yes	04to08	Y	Chronic cough, lameness	y	y	n	118	96	SD	D	hphf	Died	n	0	59	F	35	35	68.5714	yes	47.8	7	18.9831	1.12611	65.7148	0	0	32104	24411	1439.9				55.3948
C57	Canine	Border Collie	Mn	male	yes	04to08	Y	Pancreatitis	n	n	n	91	96	SD	D	hphf	Stopped	n	0	33.9	F	23	23	47.3913	yes	30	4	11.5044	0.884956	70.9378	0	0	15176	16571	916.6				46.4615
C58	Canine	Labrador	Mn	male	yes	04to08	Y	OA	y	n	n	191	81	SD	D	hphf	Stopped	n	0	48.5	F	35	35	38.5714	no	42.1	10	13.1959	0.483619	57.0873	2	2	21576	24113	1509.9				45.7129
C59	Canine	Labrador	Mn	male	yes	04to08	Y	Seizures	n	n	n	272	43	SD	D	hphf	Completed	y	0	36.6	F	32.2	33	10.9091	no	32.2	11	12.0219	0.309386	64.701	2	2	11184	23429	1144.9	7507	23120	1033.4	31.277	23.711	-32.8773	-1.31888	No
C60	Canine	Japanese Akita	Mn	male	yes	04to08	Y	Lameness no diagnosis	y	n	n	391	43	SD	D	hphf	Completed	y	0	77	P	51.35	67	54	yes	51.35	18	33.3117	0.596373	63.6632	3	4	37520	36732	1840.5	15576	33350	1612.9	49.3084	30.8198	-58.4861	-9.20723	No
C61	Canine	Border Collie	Fn	female	yes	04to08	Y	OA	y	n	n	173	96	SD	D	hphf	Completed	y	0	35.35	F	24.1	22	60.6818	yes	24.1	12	31.8246	1.2877	66.9183	1	0	15492	17901	1074.2	6498	15891	940	44.9471	27.8537	-58.0558	-11.2284	No
C62	Canine	Jack Russell Terrier	Fn	female	yes	04to08	Y	Skin disease	n	n	y	1149	27	ODW	DW	hpmf	Stopped	n	0	14.2	F	7.5	7.5	89.3333	yes	11	50	22.5352	0.13729	55.428	7	22	7078	6318	217.7				51.9917
C63	Canine	Jack Russell Terrier	Mn	male	yes	04to08	Y	Tracheal collapse	n	y	n	181	87	SDOW	DW	hphf_hpmf	Completed	y	0	16.3	F	9.15	10	63	yes	9.15	9	43.865	1.69644	61.1328	2	0	5839	8913	342	871	7669	267.6	38.6842	9.88919	-85.0831	-13.9571	No
C64	Canine	Cavalier King Charles Spaniel	Mn	male	yes	04to08	N	none	n	n	n	398	50	SD	D	hphf	Completed	y	0	15.95	F	10.75	9	77.2222	yes	10.75	20	32.6019	0.5734	75.778	3	4	6391	8568	348.2	2758	7351	299.4	41.7516	26.4978	-56.8456	-14.204	No
C65	Canine	English Bull Terrier	Mn	male	yes	04to08	Y	OA	y	n	n	168	84	SD	D	hphf	Completed	y	0	38.4	F	25.8	28	37.1429	no	25.8	9	32.8125	1.36719	48.6312	1	0	17395	19361	1005.2	6472	18069	806.8	46.0658	25.5328	-62.7939	-6.67321	No
C66	Canine	Cavalier King Charles Spaniel	Fn	female	yes	04to08	Y	Anal sacculitis	n	n	y	126	42	SD	D	hphf	Completed	y	0	11.95	F	10	9	32.7778	no	10	8	16.318	0.906555	66.5698	1	0	4365	6783	257.4	2580	6567	245	38.2713	27.4702	-40.8935	-3.18443	No
C67	Canine	Cavalier King Charles Spaniel	Fn	female	yes	04to08	N	none	n	n	n	126	42	SD	D	hphf	Completed	y	0	10.95	F	9.45	9	21.6667	no	9.45	8	13.6986	0.761035	66.5698	1	2	3369	6726	256.2	2136	6454	252.1	32.547	24.1572	-36.5984	-4.04401	No
C68	Canine	Cocker Spaniel	Mn	male	yes	04to08	Y	Immune-mediated thrombocytopenia, hepatopthy	n	n	n	460	66	SD	D	hphf	Completed	y	0	26.65	F	20.5	20	33.25	no	20.5	17	23.0769	0.351171	73.9888	5	5	11394	13641	850.3	5592	13346	746.3	44.0173	28.4084	-50.9215	-2.1626	No
C69	Canine	Labrador	Mn	male	yes	04to08	N	none	n	n	n	259	36	SD	D	hphf	Completed	y	0	53.7	F	35.4	40	34.25	no	35.4	16	34.0782	0.921033	60.4227	1	1	26133	24926	1331.7	9312	23790	1069.2	49.881	27.251	-64.3669	-4.55749	No
C70	Canine	Labrador	Fn	female	yes	04to08	Y	GI disease	n	n	n	268	70	SD	D	hphf	Completed	y	0	49	F	33.6	35	40	no	33.6	18	31.4286	0.820896	58.4999	1	2	24153	22469	1231.4	11899	19854	1128.3	50.4729	36.1877	-50.7349	-11.6383	No
C71	Canine	Irish Setter	Mn	male	yes	04to08	Y	OA	y	n	n	225	132	SD	D	hphf	Completed	y	0	45.4	F	33.6	35	29.7143	no	33.6	9	25.9912	0.808615	62.9004	1	0	20882	21520	1553.7	10588	21086	1398.4	47.5069	32.0146	-49.296	-2.01673	No
C72	Canine	Labrador	Fn	female	yes	04to08	Y	Cruciate disease	y	n	n	182	74	SD	D	hphf	Completed	y	0	47.3	F	34.9	35	35.1429	no	34.9	8	26.2156	1.00829	59.7407	0	0	21703	23206	1530.3	11773	20788	1343.5	46.7341	34.724	-45.754	-10.4197	No
C73	Canine	Corgi	Fn	female	yes	04to08	Y	Mobility concerns	y	n	n	202	18	SD	D	hphf	Completed	y	0	18.35	F	10.95	11	66.8182	yes	10.95	14	40.327	1.39747	43.3547	1	0	8777	8297	400.7	2905	6959	336.8	50.2269	28.4782	-66.9021	-16.1263	No
C74	Canine	Cavalier King Charles Spaniel	Mn	male	yes	04to08	Y	Cardiac disease, chronic bronchial disease	n	y	n	162	102	SD	D	hphf	Completed	y	0	14.4	F	9.8	9	60	yes	9.8	11	31.9444	1.38032	60.1847	2	0	5915	7446	302.2	1963	6940	255	43.2915	21.4348	-66.8132	-6.79559	No
C75	Canine	Cross Breed	Fn	female	yes	04to08	N	none	n	n	n	372	109	SD	D	hphf	Completed	y	0	56.3	F	38	38	48.1579	yes	39.3	17	30.1954	0.568193	57.5313	2	1	28180	25380	1424.1	16185	19739	1366.5	51.2512	43.4025	-42.5656	-22.2262	No
C76	Canine	Springer Spaniel	Fn	female	yes	04to08	Y	Orthopaedic disease, respiratory disease, GI disease	y	y	n	111	92	SD	D	hphf	Stopped	n	0	12.5	F	10	10	25	no	11	8	12	0.75	45.8837	4	1	3358	8503	175.1				27.8994
C77	Canine	Labrador	Mn	male	yes	04to08	Y	Lameness no diagnosis	y	n	n	674	73	SD	D	hphf	Completed	y	0	59.2	F	41.2	42	40.9524	yes	41.2	21	30.4054	0.315783	61.027	2	2	28615	28152	1576.7	13443	25681	1343.3	49.0456	33.2194	-53.0211	-8.77735	No
C78	Canine	German Shepherd Dog Cross	Mn	male	yes	04to08	Y	Lameness, SC, skin disease	y	n	y	388	92	SD	D	hphf	Stopped	n	0	56.4	F	38	38	48.4211	yes	45.4	18	19.5035	0.351868	61.3884	4	4	25822	27654	1696.1				46.8026
C79	Canine	Yorkshire Terrier	Mn	male	yes	04to08	Y	Respiratory disease	n	y	n	217	124	SD	D	hphf	Completed	y	0	6.7	F	5	5	34	no	5	14	25.3731	0.818488	61.1539	3	5	2073	4193	127.2	951	3702	106.3	32.4251	19.9819	-54.1245	-11.71	No
C80	Canine	Cavalier King Charles Spaniel	Mn	male	yes	04to08	Y	Cardiac disease, OA, long soft pallet	n	y	n	182	113	SD	D	hphf	Completed	y	0	17.15	F	13	11	55.9091	yes	13	10	24.1983	0.930702	66.7566	1	0	6449	9692	462.5	3710	8582	409.4	38.8412	29.2094	-42.4717	-11.4527	No
C81	Canine	Schiperke	Mn	male	yes	04to08	Y	Lameness no diagnosis	y	n	n	188	111	SDW	DW	hphf_hpmf	Completed	y	0	14.2	F	10.1	10	42	yes	10.1	11	28.8732	1.07507	64.1767	4	2	4806	8363	333.9	1057	8130	282	35.5924	11.1627	-78.0067	-2.78608	No
C82	Canine	Bichon Frise	Fn	female	yes	04to08	Y	Respiratory disease	n	y	n	211	148	SDOW	DW	hphf_hpmf	Died	n	0	7.2	F	4.8	4.8	50	yes	6	5	16.6667	0.552923	67.0731	0	2	2813	3879	149.1				41.1191
C83	Canine	Labrador	Mn	male	yes	04to08	Y	Skin disease, lameness	y	n	y	667	44	SD	D	hphf	Stopped	n	0	56.4	P	30	34	88	yes	37.8	28	32.9787	0.346104	66.5299	9	3	30419	23773	1270.8				54.8458
C84	Canine	Bulldog	Fn	female	yes	04to08	Y	Mast cell tumour	n	n	n	47	67	SD	D	hphf	Died	n	0	27.5	F	21	21	30.9524	no	26	4	5.45455	0.812379	55.6142	1	1	12506	13829	666.9				46.3153
C85	Canine	Labrador	Fn	female	yes	04to08	Y	Neurological disease	n	n	n	174	137	SD	D	hphf	Completed	y	0	30.6	F	25.6	25.5	20	no	25.6	11	16.3399	0.657351	54.9933	4	1	11362	17736	820.5	5224	19209	678.3	37.9765	20.8034	-54.0222	8.30514	Yes
C86	Canine	Dachshund	Fn	female	yes	04to08	Y	Collitis, lameness, dental disease, papilloma	y	n	n	84	120	SD	D	hphf	Stopped	n	0	24.4	F	10	10	144	yes	23.2	4	4.91803	0.409836	61.1372	0	0	14164	9644	409.4				58.4869
C87	Canine	Border Collie Cross	Fn	female	yes	04to08	Y	Lameness no diagnosis, hypothyroidism	y	n	n	762	78	SD	D	hphf	Completed	y	1	33.35	F	19.7	20	66.75	yes	19.7	17	40.9295	0.375993	55.8366	3	4	16465	15510	542.4	6766	11797	554.2	50.6344	35.3922	-58.9068	-23.9394	No
C88	Canine	Labrador	Fn	female	yes	04to08	Y	Cruciate disease, anal sac disease, skin disease	y	n	y	462	62	SD	D	hphf	Completed	y	0	46	F	33	35	31.4286	no	33	21	28.2609	0.428195	44.6469	4	1	21216	22654	1380.9	11363	19849	1214	46.8853	35.0429	-46.4414	-12.3819	No
C89	Canine	Shih Tzu	Fn	female	yes	04to08	Y	Mass	n	n	n	601	30	SDOW	DW	hphf_hpmf	Completed	y	0	7.75	F	6.5	6.4	21.0937	no	6.5	13	16.129	0.187859	90.2423	5	3	2248	4935	175.8	1425	4631	168.2	30.5485	22.8945	-36.6103	-6.16008	No
C90	Canine	Labrador	Mn	male	yes	04to08	Y	Orthopaedic disease	y	n	n	330	63	SD	D	hphf	Stopped	n	0	47.3	F	33	33	43.3333	yes	40.7	11	13.9535	0.295983	60.0396	2	2	22988	21669	1534.3				49.7669
C91	Canine	Dachshund	Mn	male	yes	04to08	Y	Skin disease, lameness	y	n	y	505	31	SD	D	hphf	Completed	y	0	10.5	F	7.6	6	75	yes	7.6	13	27.619	0.382838	70.4787	6	3	4981	4878	202.4	1887	4189	185.1	49.506	30.1385	-62.116	-14.1246	No
C92	Canine	Labrador	Fn	female	yes	04to08	Y	Diabetes, limb weakness	y	n	n	188	94	SD	D	hphf	Stopped	n	0	41.4	F	30	30	38	no	39.7	8	4.10628	0.152893	53.1745	3	3	19828	18566	1215.7				50.0584
C93	Canine	Labrador	Mn	male	yes	04to08	Y	GI disease, lameness	y	n	n	364	47	SD	D	hphf	Completed	y	0	52.2	F	39.6	39	33.8462	no	39.6	11	24.1379	0.464191	60.8947	2	1	23462	27056	1642.2	11862	25935	1428.6	44.9807	30.2405	-49.4417	-4.14326	No
C94	Canine	Lhasa Apso	Mn	male	yes	04to08	Y	Mast cell tumour, ocular discharge	n	n	n	21	132	SDW	DW	hphf	Stopped	n	0	15.3	F	10	10	53	yes	14.3	2	6.53595	2.17865	70.6822	0	0	6975	7529	344				46.976
C95	Canine	Labrador	Mn	male	yes	04to08	Y	GI disease	n	n	n	415	118	SD	D	hphf	Stopped	n	0	59.2	F	38	38	55.7895	yes	42.5	15	28.2095	0.475822	60.1103	1	0	30537	26426	1497.6				52.2352
C96	Canine	Doberman	F	female	no	04to08	Y	Masses, lipoma, lameness no diagnosis	y	n	n	468	68	SD	D	hphf	Completed	y	0	50	F	40.5	35	42.8571	yes	40.5	18	19	0.284188	65.1319	1	2	22961	24705	1701.3	12836	25853	1498.6	46.5105	31.9402	-44.0965	4.64683	Yes
C97	Canine	Border Collie Cross	Fn	female	yes	04to08	N	none	n	n	n	538	132	SD	D	hphf	Completed	y	0	32.9	F	17	17	93.5294	yes	23.2	19	29.4833	0.383611	68.4532	0	2	17432	13837	629.6	9822	11639	582.8	54.6482	44.5567	-43.6553	-15.8849	No
C98	Canine	Labrador	Fn	female	yes	04to08	Y	Exercise-induced collapse gene	y	n	n	141	81	SD	D	hphf	Completed	y	0	36.65	F	30.8	31	18.2258	no	30.8	8	15.9618	0.79243	58.8902	0	1	14134	20422	1319.8	6757	22312	1077.1	39.397	22.4142	-52.1933	9.25473	Yes
C99	Canine	Golden Retriever	Fn	female	yes	09to13	Y	Orthopaedic disease	y	n	n	450	40	SD	D	hphf	Completed	y	0	37.4	F	27.8	26	43.8462	yes	27.8	7	25.6684	0.399287	54.6129	3	0	17392	17647	1061.1	8309	17683	914.5	48.1772	30.881	-52.2252	0.204001	Yes
C100	Canine	Cavalier King Charles Spaniel	M	male	no	09to13	Y	Cushings, skin disease	n	n	y	371	54	SD	D	hphf	Died	n	0	12.9	F	8.5	8.5	51.7647	yes	7.8	9	39.5349	0.745941	60.1686	2	2	5197	6893	272.2				42.0394
C101	Canine	Pug	Fn	female	yes	09to13	Y	Seizures, urinary tract problems, dyspnoea	n	y	n	188	49	SD	D	hphf	Stopped	n	0	9.3	F	6	6	55	yes	7.75	4	16.6667	0.620567	64.4683	1	1	3798	4908	181.2				42.7356
C102	Canine	Pug	Mn	male	yes	09to13	N	none	n	n	n	183	24	SD	D	hphf	Completed	y	0	9.85	F	7.3	7.3	34.9315	no	7.3	11	25.8883	0.990264	70.9743	0	2	3400	5892	225.3	1303	5479	198.7	35.7244	18.6657	-61.6765	-7.0095	No
C103	Canine	Scottish Terrier	Mn	male	yes	09to13	Y	Enlarged liver	n	n	n	35	108	SD	D	hphf	Stopped	n	0	17	F	10	10	70	yes	15.5	3	8.82353	1.76471	63.6957	0	0	7494	8781	367.1				45.0304
C104	Canine	Doberman	Mn	male	yes	09to13	Y	Skin disease	n	n	y	288	102	SD	D	hphf	Completed	y	0	42.85	F	38.7	38	12.7632	no	38.7	13	9.68495	0.235398	62.912	1	3	15999	24929	1512.4	13296	23557	1407.6	37.6976	34.7512	-16.8948	-5.50363	No
C105	Canine	Springer Spaniel	Fn	female	yes	09to13	N	none	n	n	n	218	96	SD	D	hphf	Stopped	n	0	23.7	F	16	16	48.125	yes	22.7	5	4.21941	0.135486	64.8024	2	2	9931	12579	540.5				43.0837
C106	Canine	Alaskan Malamute	Mn	male	yes	09to13	Y	Lymphoid tumour	n	n	n	293	61	SD	D	hphf	Completed	y	0	66.8	F	43	43	55.3488	yes	48	10	28.1437	0.672375	63.7102	1	0	35118	28674	1689.3	21117	24268	1627.8	53.6306	44.9176	-39.8684	-15.3658	No
C107	Canine	Labrador Cross	Mn	male	yes	09to13	Y	Lameness no diagnosis	n	n	n	56	84	SD	D	hphf	Stopped	n	0	31.5	F	25	25	26	no	27.7	3	12.0635	1.50794	64.0745	0	0	13413	16692	934.9				43.2121
C108	Canine	Lhasa Apso	F	female	no	09to13	Y	Otitis externa, prolapsed nictitans gland, umbilical hernia, orthopaedic disease	y	n	y	126	96	SD	D	hphf	Stopped	n	0	11.8	F	8.3	8.3	42.1687	yes	9.4	4	20.339	1.12994	58.5992	0	0	4480	6431	239.7				40.1768
C109	Canine	Mini Schnauzer	Fn	female	yes	09to13	Y	Hernia	n	n	n	166	19	SD	D	hphf	Completed	y	0	8.6	F	6.7	6.6	30.303	no	6.7	11	22.093	0.931634	63.0077	3	2	2734	5257	160.6	1297	4785	149.4	33.5394	20.8139	-52.5604	-8.9785	No
C110	Canine	Yorkshire Terrier	Mn	male	yes	09to13	Y	Tracheal collapse	n	y	n	117	100	SD	D	hphf	Completed	y	0	5.4	F	4.45	4.5	20	no	4.45	6	17.5926	1.05255	46.3726	0	1	1552	3517	198.3	960	3301	190.2	30.035	21.5672	-38.1443	-6.1416	No
C111	Canine	Labrador	Mn	male	yes	09to13	Y	Dental disease, lipomas	n	n	n	301	120	SD	D	hphf	Completed	y	0	46.3	F	33.3	36	28.6111	no	33.3	18	28.0778	0.652971	62.2552	4	3	21669	22235	1585.6	9357	21849	1393.8	47.6351	28.7026	-56.8185	-1.736	No
C112	Canine	Labrador	Mn	male	yes	09to13	Y	Dental disease, lipomas	n	n	n	133	97	SD	D	hphf	Completed	y	0	46.5	F	38	38	22.3684	no	40.5	11	12.9032	0.679117	60.2215	6	1	19648	24445	1644.6	13726	24312	1523	42.9581	34.6958	-30.1405	-0.544079	No
C113	Canine	Cavalier King Charles Spaniel	Mn	male	yes	09to13	Y	Respiratory noise	n	y	n	471	36	SD	D	hphf	Completed	y	0	17.3	F	10.9	10	73	yes	10.9	13	36.9942	0.549808	61.8403	1	1	7989	8302	377.2	3229	6857	312.3	47.9296	31.0532	-59.5819	-17.4054	No
C114	Canine	Pug	Mn	male	yes	09to13	Y	Skin disease, entropion	n	n	y	266	42	SD	D	hphf	Completed	y	0	12.8	F	9.1	8.5	50.5882	yes	9.1	16	28.9063	0.760691	60.6349	1	3	5237	6863	270.3	1820	6633	211.3	42.3353	21.0057	-65.2473	-3.3513	No
C115	Canine	Pug	F	female	no	09to13	Y	BOAS	n	y	n	266	39	SD	D	hphf	Completed	y	0	8.95	F	6.1	6	49.1667	yes	6.1	16	31.8436	0.837989	68.0159	5	3	3412	5031	193.7	679	4926	160.6	39.5058	11.7767	-80.0996	-2.08706	No
C116	Canine	Golden Retriever	Mn	male	yes	09to13	Y	Lameness no diagnosis	y	n	n	287	48	SD	D	hphf	Stopped	n	0	52	P	33	35	57.5758	yes	40	9	23.0769	0.562852	62.5993	3	1	26487	22523	1528.1				52.41
C117	Canine	Patterdale Terrier	Mn	male	yes	09to13	Y	Granulomatous mengingoencephalomyelitis (GME)	n	n	n	462	74	SD	D	hphf	Stopped	n	0	25.4	F	12	12	111.667	yes	17.4	22	31.4961	0.477213	44.1171	4	5	14871	9400	363.3				60.367
C118	Canine	Golden Retriever	Mn	male	yes	09to13	Y	Glanulomatous conjunctivitis, skin disease, ear disease	n	n	y	748	26	SD	D	hphf	Completed	y	0	52.2	F	37	37	41.0811	yes	39.2	33	24.9042	0.233061	64.1061	4	3	25576	23669	1570	15412	20980	1443.3	50.3316	40.7344	-39.7404	-11.3609	No
C119	Canine	Labrador	Fn	female	yes	09to13	Y	Ocular disease, ear disease	n	n	y	91	66	SD	D	hphf	Completed	y	0	37.1	F	30.6	32	15.9375	no	30.6	6	17.5202	1.34771	60.6992	0	0	13537	22009	1063	8663	20513	1002	36.9772	28.7063	-36.005	-6.79722	No
C120	Canine	Labrador	Mn	male	yes	09to13	Y	Skin masses, OA	y	n	y	490	120	SD	D	hphf	Stopped	n	0	47.1	F	32	32	47.1875	yes	38.5	13	18.259	0.260843	59.0239	5	4	23663	21530	13105				40.5897
C121	Canine	Cross Breed	Mn	male	yes	09to13	Y	Ear disease, lipomas, incontinence	n	n	y	158	119	SD	D	hphf	Completed	y	0	40.6	F	33.7	33	23.0303	no	33.7	8	16.9951	0.752946	60.355	0	0	16730	21410	1571.5	9266	22610	1338.1	42.1289	27.8978	-44.6145	5.60486	Yes
C122	Canine	Yorkshire Terrier	Mn	male	yes	09to13	Y	Ocular disease, skin disease	n	n	y	266	70	SD	D	hphf	Completed	y	0	9.6	F	7.3	7	37.1429	no	7.3	10	23.9583	0.630482	59.9266	0	1	3341	5775	213.8	1618	5122	194.4	35.81	23.3329	-51.5714	-11.3074	No
C123	Canine	Samoyed	M	male	no	09to13	Y	Lameness no diagnosis	y	n	n	356	85	SD	D	hphf	Completed	y	0	40.7	F	28.7	28	45.3571	yes	28.7	10	29.484	0.579742	63.7766	2	0	18545	19520	929.7	10571	16180	884.1	47.5577	38.2521	-42.9981	-17.1107	No
C124	Canine	Lhasa Apso	Fn	female	yes	09to13	N	none	n	n	n	250	33	SD	D	hphf	Completed	y	0	8.5	F	5.9	6.2	37.0968	no	5.9	17	30.5882	0.856471	70.9172	2	3	2983	4961	132.5	1390	4088	128.7	36.9343	24.7918	-53.4026	-17.5973	No
C125	Canine	Cross Breed	Fn	female	yes	09to13	Y	Skin disease	n	n	y	230	100	SD	D	hphf	Completed	y	0	35	F	28	24	45.8333	yes	28	11	20	0.608696	59.7472	1	0	12791	19788	830.5	8010	18516	726.1	38.2855	29.3922	-37.3778	-6.42814	No
C126	Canine	Dachshund	Mn	male	yes	09to13	N	none	n	n	n	139	72	SD	D	hphf	Stopped	n	0	9.05	F	6	6	50.8333	yes	8.8	6	2.76243	0.139115	62.4047	2	4	4028	4534	148.3				46.2441
C127	Canine	Cavalier King Charles Spaniel	Fn	female	yes	09to13	Y	Otitis externa, lameness no diagnosis	y	n	y	200	41	SD	D	hphf	Completed	y	0	15.2	F	10.4	9.4	61.7021	yes	10.4	8	31.5789	1.10526	58.7147	0	0	6609	7622	337.5	2590	6895	297.4	45.365	26.4761	-60.811	-9.53818	No
C129	Canine	Labrador	Mn	male	yes	09to13	N	none	n	n	n	953	47	SD	D	hphf	Stopped	n	0	48	F	38.5	38.5	24.6753	no	44	30	8.33333	0.0612102	58.165	10	12	21639	23977	1448.2				45.9776
C130	Canine	Cavalier King Charles Spaniel	Mn	male	yes	09to13	Y	Eyelid mass	n	n	n	524	83	SD	D	hphf	Completed	y	0	19	F	9.5	9.5	100	yes	11.7	12	38.4211	0.513258	63.5461	0	4	9494	8286	420	3731	6921	373.7	52.1648	33.8391	-60.7015	-16.4736	No
C131	Canine	TibetanTerrier	Fn	female	yes	09to13	N	none	n	n	n	141	85	SDW	DW	hphf	Stopped	n	0	23.8	F	14	14	70	yes	22.3	6	6.30252	0.312891	49.157	2	2	11686	10858	516.1				50.6763
C132	Canine	Labrador Cross	Mn	male	yes	09to13	N	none	n	n	n	77	31	SD	D	hphf	Stopped	n	0	24.5	F	21	21	16.6667	no	24.4	5	0.408163	0.0371058	56.3341	1	2	9087	13946	761.4				38.1897
C133	Canine	Cairn Terrier	Fn	female	yes	09to13	Y	Skin disease	n	n	y	472	98	SD	D	hphf	Completed	y	0	12.8	F	7.5	7.5	70.6667	yes	7.8	19	39.0625	0.579317	68.1234	1	1	6051	6126	247.2	2401	5116	209	48.7033	31.0769	-60.3206	-16.4871	No
C134	Canine	Border Collie	Fn	female	yes	09to13	N	none	n	n	n	188	103	SD	D	hphf	Completed	y	0	20.6	F	14.3	14.5	42.069	yes	14.3	14	30.5825	1.13871	65.0961	1	2	9006	10373	574.8	4315	8873	496.2	45.1343	31.5327	-52.0875	-14.4606	No
C135	Canine	Flat Coat Retriever	Fn	female	yes	09to13	N	none	n	n	n	163	37	SD	D	hphf	Completed	y	0	27.8	F	21.1	22	26.3636	no	21.1	10	24.1007	1.035	67.2337	3	1	11493	14604	851.9	5517	14086	725.7	42.6474	27.139	-51.9969	-3.54697	No
C136	Canine	Labrador	Mn	male	yes	09to13	Y	Skin disease	n	n	y	69	44	SD	D	hphf	Stopped	n	0	46.3	F	37.5	37.5	23.4667	no	47.7	6	-3.02376	-0.306758	58.7287	2	2	20420	24007	1603.6				44.3618
C137	Canine	Chihuahua	Mn	male	yes	09to13	N	none	n	n	n	488	19	SDW	DW	hphf	Completed	y	0	7.7	F	5.3	4.8	60.4167	yes	5.3	21	31.1688	0.447094	69.1367	7	4	3139	4111	147.1	1126	3601	120	42.4355	23.2309	-64.1287	-12.4057	No
C138	Canine	Golden Retriever	Mn	male	yes	09to13	Y	Orthopaedic disease	y	n	n	484	85	SD	D	hphf	Completed	y	0	53.3	F	32	32	66.5625	yes	37.7	20	29.2683	0.423302	64.4131	1	1	27899	22365	1592	14746	20265	1424.3	53.8009	40.4717	-47.1451	-9.38967	No
C139	Canine	Pug	Fn	female	yes	09to13	Y	Skin disease, urinary disease	n	n	y	105	56	SDW	D	hphf	Completed	y	0	7.1	F	5.5	5.7	24.5614	no	5.5	6	22.5352	1.50235	60.2576	3	1	1921	4628	188.4	659	4287	172.5	28.5125	12.8749	-65.695	-7.36819	No
C140	Canine	Bulldog	Mn	male	yes	09to13	N	none	n	n	n	323	37	SD	D	hphf	Stopped	n	0	34.3	F	24	24	42.9167	yes	31.1	19	9.32945	0.202186	56.1096	2	7	15152	17656	858.9				45.0056
C141	Canine	Basset Hound	Mn	male	yes	09to13	Y	Fragmented coronoid process, Skin disease	y	n	y	337	73	SDW	DW	hphf	Stopped	n	0	43.7	F	25	25	74.8	yes	33.7	16	22.8833	0.475321	67.3688	5	2	23018	18518	946.9				54.1818
C142	Canine	Dachshund	Mn	male	yes	09to13	Y	Skin disease, UTI, thromcolumbar disc disease	y	n	y	298	110	SDW	DW	hphf	Stopped	n	0	10.6	F	7.5	7.5	41.3333	yes	8.5	14	19.8113	0.468511	66.4402	3	3	4439	5425	218.8				44.0255
C143	Canine	English Bull Terrier	Mn	male	yes	09to13	Y	Carpal valgus	y	n	n	232	93	SD	D	hphf	Died	n	0	43.6	F	27	27	61.4815	yes	35.3	14	19.0367	0.574383	58.1867	3	0	22039	19907	950.2				51.3775
C144	Canine	Border Terrier	Mn	male	yes	09to13	Y	Skin disease, otitis externa	n	n	y	261	89	SD	D	hphf	Stopped	n	0	13.8	F	9.5	9.5	45.2632	yes	12.2	16	11.5942	0.310956	59.8129	4	6	5033	8020	335.2				37.5928
C145	Canine	Labrador	Fn	female	yes	09to13	Y	Intermittant cough no diagnosis	n	y	n	504	59	SDW	DW	hphf	Completed	y	0	45.8	F	30	30	52.6667	yes	31	16	32.3144	0.448811	58.1066	3	1	23369	20501	1142.3	11596	17562	999.5	51.9169	38.4515	-50.3787	-14.3359	No
C146	Canine	Golden Retriever	Mn	male	yes	09to13	Y	Otitis externa	n	n	y	349	43	SD	D	hphf	Completed	y	0	39.4	P	31.9	31	45.9259	yes	31.9	16	19.0355	0.381802	70.5321	1	2	18179	18739	1220.5	11268	18072	1076.9	47.6657	38.4049	-38.0164	-3.55942	No
C147	Canine	Cavalier King Charles Spaniel	Mn	male	yes	09to13	Y	Skin disease, otitis externa, ocular disease, anal sac disease	n	n	y	303	37	SD	D	hphf	Stopped	n	0	17.8	F	10	10	78	yes	13	9	26.9663	0.622984	66.2436	0	0	8668	8175	324.6				50.4905
C148	Canine	Labrador	Mn	male	yes	09to13	Y	Cardiac disease, orthopaedic disease	y	y	n	198	56	SD	D	hphf	Stopped	n	0	54.1	F	35	35	54.5714	yes	45.9	6	15.1571	0.535858	61.7321	0	1	27882	22947	1594				53.1866
C149	Canine	Cocker Spaniel	Fn	female	yes	09to13	Y	Cuchings, suspected phaeochromocytoma	n	n	n	273	100	SDW	DW	hphf	Stopped	n	0	20.5	F	13.5	13.5	51.8519	yes	15.8	8	22.9268	0.587867	62.5394	0	0	8130	10706	412.4				42.2373
C150	Canine	Rottweiler	Fn	female	yes	09to13	Y	Orthopaedic disease	y	n	n	252	38	SD	D	hphf	Completed	y	1	47.2	F	34.6	36	31.1111	no	34.6	15	26.6949	0.741525	60.2326	4	1	22058	22895	1488.8	8936	22895	1241.9	47.496	26.2569	-59.4886	4.19306	Yes
C151	Canine	Boxer	Fn	female	yes	09to13	Y	Skin disease, orthopaedic disease	y	n	y	119	106	SD	D	hphf	Died	n	0	35	F	28	28	25	no	31.5	5	10	0.588235	51.791	0	1	14371	19242	817.6				41.739
C152	Canine	Cocker Spaniel	Mn	male	yes	09to13	N	none	n	n	n	373	88	SD	D	hphf	Completed	y	0	24.6	F	15.1	14.5	69.6552	yes	15.1	18	38.6179	0.724732	65.5576	0	0	11661	11318	650.4	2619	11195	505.6	49.3495	18.2896	-77.5405	-1.08676	No
C153	Canine	Labrador	Mn	male	yes	09to13	Y	Orthopaedic disease	y	n	n	133	16	SD	D	hphf	Completed	y	0	40.8	F	35.9	36	13.3333	no	35.9	7	12.0098	0.632095	65.1619	0	0	15475	23030	1448.2	9957	23661	1376.3	38.7328	28.4532	-35.6575	2.7399	Yes
C154	Canine	Cross Breed	Fn	female	yes	09to13	Y	Dental disease	n	n	n	133	85	SD	D	hphf	Completed	y	0	16.4	F	13.2	12.8	28.125	no	13.2	10	19.5122	1.02696	50.7955	0	2	5360	10130	428.1	2679	9769	388.5	33.6724	20.8702	-50.0187	-3.56367	No
C155	Canine	Mini Poodle	Fn	female	yes	09to13	Y	Skin disease	n	n	y	168	109	SD	D	hphf	Stopped	n	0	9	F	6.5	6.5	38.4615	no	7.3	12	18.8889	0.787037	45.8603	5	4	3402	4988	183.3				39.6813
C156	Canine	Cross Breed	Fn	female	yes	09to13	Y	Dental disease	n	n	n	768	73	SD	D	hphf	Completed	y	0	15.7	F	8.3	8	96.25	yes	8.3	24	47.1338	0.429605	60.2397	0	2	7408	7433	320.2	1893	5958	253.4	48.8616	23.3577	-74.4465	-19.8439	No
C157	Canine	Pug Cross	Mn	male	yes	09to13	N	none	n	n	n	113	47	SD	D	hphf	Stopped	n	0	18.3	F	12	12	52.5	yes	15.6	7	14.7541	0.913971	58.6033	3	2	7910	9341	453.1				44.6789
C158	Canine	Pug	F	female	no	09to13	Y	Ocular disease	n	n	n	70	50	SD	D	hphf	Stopped	n	0	10.3	F	7	7	47.1429	yes	8.6	5	16.5049	1.65049	52.1171	3	0	3911	5750	249.7				39.4624
C159	Canine	Springer Spaniel	Fn	female	yes	09to13	Y	Cushings	n	n	n	53	102	SD	D	hphf	Stopped	n	0	28.8	F	16	16	80	yes	28	4	2.77778	0.366876	57.31	0	1	13705	13610	570.4				49.1476
C160	Canine	Cross Breed	Fn	female	yes	09to13	N	none	n	n	n	450	108	SD	D	hphf	Completed	y	0	31.5	F	20.6	19	65.7895	yes	20.6	18	34.6032	0.538272	56.6771	0	2	15329	14283	713.5	6340	12512	622.6	50.5482	32.5552	-58.6405	-12.3994	No
C161	Canine	Rough Collie	M	male	no	09to13	Y	Hypothroidism	n	n	n	43	64	SD	D	hphf	Stopped	n	0	48.5	F	30	30	61.6667	yes	45.8	4	5.56701	0.906257	55.8855	1	0	25302	20680	1427.2				53.3694
C162	Canine	Labrador	Mn	male	yes	09to13	N	none	n	n	n	280	57	SD	D	hphf	Completed	y	0	51.3	F	38.65	37	38.6486	no	40.3	10	21.4425	0.536062	55.392	0	0	23868	25035	1593.2	12299	25991	1372.5	47.2669	31.0091	-48.4708	3.81865	Yes
C164	Canine	Newfoundland	Fn	female	yes	09to13	Y	Skin disease, cardiac disease	n	y	y	747	37	SD	D	hphf	Stopped	n	0	69.5	F	42	45	65.4762	yes	52.1	20	25.036	0.234607	61.8997	4	5	36225	29612	1772.9				53.5794
C165	Canine	American Bulldog	Mn	male	yes	09to13	Y	Cruciate disease	y	n	n	204	67	SD	D	hphf	Completed	y	0	39.9	F	31.2	32	24.6875	no	31.2	10	21.8045	0.748194	55.7505	2	0	14240	23913	1289.1	5627	23990	994	36.1036	18.3823	-60.4846	0.322001	Yes
C166	Canine	Alaskan Malamute	Fn	female	yes	09to13	Y	Cruciate disease	y	n	n	132	100	SD	D	hphf	Stopped	n	0	61.8	F	38	38	62.6316	yes	57.4	5	7.11974	0.377562	52.4229	0	0	34481	25876	1673.6				55.5871
C167	Canine	Border Collie Cross	Fn	female	yes	09to13	Y	Cruciate disease, OA	y	n	n	517	126	SD	D	hphf	Died	n	1	34.8	F	18	18	93.3333	yes	25.8	13	25.8621	0.350163	62.648	3	2	15806	14755	884.5				50.2647
C169	Canine	Labrador	M	male	no	09to13	Y	Atopic dermatitis	n	n	n	226	97	SD	D	hphf	Stopped	n	0	51.8	F	35.5	35.5	45.9155	yes	41.2	6	20.4633	0.63382	53.1977	0	0	23223	23738	1750				47.6751
C170	Canine	Border Collie	Mn	male	yes	09to13	Y	Skin disease	n	n	y	363	75	SD	D	hphf	Completed	y	1	34.5	F	22.7	22	56.8182	yes	22.7	7	34.2029	0.65956	60.9153	1	0	16325	16069	1132.6	5675	15771	1025.8	48.6927	25.2539	-65.2374	-1.8545	No
C171	Canine	Golden Retriever	Mn	male	yes	09to13	Y	Orthopaedic disease	y	n	n	302	87	SD	D	hphf	Stopped	n	0	55.2	F	35	35	57.7143	yes	46.1	7	16.4855	0.382114	66.7105	0	0	27656	24362	17667				39.6872
C172	Canine	Labrador	Mn	male	yes	09to13	Y	Lumbrsacral disease, OA, cruciate disease	y	n	n	309	74	SD	D	hphf	Stopped	n	0	58.8	F	38	38	54.7368	yes	57.7	13	1.87075	0.0423794	56.7744	7	6	28981	27107	1645.4				50.198
C173	Canine	Newfoundland	Mn	male	yes	09to13	Y	Ear disease, ocular disease	n	n	y	238	57	SD	D	hphf	Completed	y	0	79.3	F	66.5	63	25.873	no	66.5	7	16.1412	0.474742	61.0187	2	1	33494	41795	2794.9	18605	43714	2406.8	42.8949	28.7443	-44.4527	4.59146	Yes
C174	Canine	Cocker Spaniel	Fn	female	yes	09to13	Y	Ocular disease	n	n	n	622	87	SD	D	hphf	Stopped	n	0	23	F	13	13	76.9231	yes	22.9	22	0.434783	0.00489305	64.0188	1	7	12155	9666	503.5				54.4469
C175	Canine	Labrador	Fn	female	yes	09to13	Y	Orthopaedic disease	y	n	n	223	91	SD	D	hphf	Completed	y	0	37.4	F	29	28	33.5714	no	29	16	22.4599	0.705019	57.1327	3	2	16906	18277	1241.8	8874	18218	1032	46.4134	31.5531	-47.5098	-0.32281	No
C177	Canine	Cross Breed	Mn	male	yes	14to17	Y	Cushing's syndrome	n	n	n	702	52	SD	D	hphf	Completed	y	0	16.4	F	9	9	82.2222	yes	11.9	18	27.439	0.273609	58.9016	2	4	7930	7525	383.7	4511	6606	328.7	50.0672	39.4122	-43.1148	-12.2126	No
C178	Canine	Dachshund	Mn	male	yes	14to17	N	none	n	n	n	72	53	SD	D	hphf	Stopped	n	0	10.2	F	6.8	6.8	50	yes	7.8	5	23.5294	2.28758	56.6598	3	0	3881	5712	212				39.5818
C179	Canine	Labrador	M	male	no	14to17	N	none	n	n	n	126	126	SD	D	hphf	Completed	y	0	40.5	F	34.6	35	15.7143	no	34.6	5	14.5679	0.809328	55.4261	4	0	15601	22773	1397.7	9966	22587	1287.6	39.2264	29.4498	-36.1195	-0.816757	No
C180	Canine	Cavalier King Charles Spaniel	Mn	male	yes	14to17	Y	Skin disease, dental disease	n	n	y	188	41	SD	D	hphf	Completed	y	0	17	F	11.6	11	54.5455	yes	11.6	8	31.7647	1.18273	60.4119	1	0	7378	8775	401.3	2578	8281	326.9	44.5685	23.0469	-65.0583	-5.62963	No
C181	Canine	Labrador	Fn	female	yes	14to17	Y	Lipomas, breathing problems	n	y	n	263	98	SD	D	hphf	Completed	y	0	47.8	F	31.9	35	49.375	yes	31.9	9	33.2636	0.885343	68.1535	1	0	21217	21335	1177.7	10269	19761	992.6	48.5185	33.1017	-51.6001	-7.37755	No
C182	Canine	Dachshund	Mn	male	yes	14to17	N	none	n	n	n	349	57	SD	D	hphf	Completed	y	0	21.4	F	14.9	15	42.6667	yes	14.9	13	30.3738	0.609217	54.7338	3	1	10021	10323	537.2	4163	9925	448.1	47.9905	28.639	-58.4572	-3.85547	No
C183	Canine	Golden Retriever	Fn	female	yes	14to17	Y	Heart murmur	n	y	n	1336	91	SD	D	hphf	Completed	y	0	45.8	P	27	30	69.6296	yes	34.6	38	24.4541	0.128128	54.2126	10	15	23973	19386	1070.4	14709	17776	919.9	53.9575	44.0325	-38.6435	-8.30496	No
C184	Canine	Pug	Mn	male	yes	14to17	Y	Seizures	n	n	n	308	25	SD	D	hphf	Completed	y	0	11.8	F	8	8	47.5	yes	8	15	32.2034	0.731895	70.1097	0	0	4967	6240	293	1681	5673	243.2	43.1913	22.1266	-66.1566	-9.08654	No
C185	Canine	Rough Collie	Fn	female	yes	14to17	Y	OA	y	n	n	659	103	SD	D	hphf	Stopped	n	0	37.5	P	26	27	44.2308	yes	33.8	27	9.86667	0.104805	54.4814	5	9	17202	17935	1106.3				47.4626
C186	Canine	Cavalier King Charles Spaniel	Mn	male	yes	14to17	Y	Skin disease, respiratory disease	n	n	y	279	58	SD	D	hphf	Completed	y	0	13.2	F	9.4	9.5	38.9474	no	9.4	17	28.7879	0.722277	71.0473	5	2	4953	7504	291.8	2009	6723	251.1	38.8507	22.3642	-59.4387	-10.4078	No
C187	Canine	Bull mastiff	Fn	female	yes	14to17	Y	Neoplastic disease	n	n	n	83	88	SD	D	hphf	Died	n	0	60.3	P	30	40	101	yes	57.4	4	4.80929	0.405603	85.0909	2	0	37719	24395	1654.3				59.1501
C188	Canine	Cross Breed	Fn	female	yes	14to17	N	none	n	n	n	1543	17	SD	D	hphf	Stopped	n	0	21.4	F	11.5	11.5	86.087	yes	17.5	28	18.2243	0.0826767	50.0121	5	10	10436	9953	500.5				49.9581
C189	Canine	Bichon Frise	Mn	male	yes	14to17	Y	Skin disease	n	n	y	338	59	SD	D	hphf	Stopped	n	0	9.4	F	7.5	7.5	25.3333	no	8.5	15	9.57447	0.198288	69.7307	2	0	3347	5174	257.1				38.129
C190	Canine	Labrador	Mn	male	yes	14to17	Y	Dental disease, chronic enteropathy, ear disease, OA	y	n	y	84	98	SD	D	hphf	Stopped	n	0	44	F	32	32	37.5	no	40	2	9.09091	0.757576	70.4296	0	0	18680	22403	1585.7				43.7792
C191	Canine	Labrador	Fn	female	yes	14to17	Y	CKD	n	n	n	181	117	SD	D	hphf	Completed	y	0	34.3	P	25	30	37.2	no	29.3	10	14.5773	0.563761	60.1949	0	2	15274	17518	961.9	10671	16984	925.3	45.2511	37.3369	-30.1362	-3.04829	No
C192	Canine	Labrador	Mn	male	yes	14to17	N	none	n	n	n	126	54	SD	D	hphf	Stopped	n	0	39.8	F	28	28	42.1429	yes	35.3	5	11.3065	0.628141	63.0306	0	0	17815	19796	1484.6				45.5678
C193	Canine	Border Collie	Fn	female	yes	14to17	N	none	n	n	n	414	85	SD	D	hphf	Stopped	n	0	23	F	16	16	43.75	yes	17.7	11	23.0435	0.389624	57.205	0	1	9852	11826	729.7				43.967
C194	Canine	Labrador	Mn	male	yes	14to17	Y	Otitis externa, lameness no diagnosis, tail alopecia	y	n	y	118	83	SD	D	hphf	Died	n	0	40.4	F	33	33	22.4242	no	32	6	20.7921	1.23343	68.4317	0	0	15549	22673	1357.5				39.2855
C195	Canine	Rottweiler	Fn	female	yes	14to17	Y	Hip OA	y	n	n	336	91	SDW	DW	hphf	Completed	y	0	34.5	F	24.7	25	38	no	24.7	15	28.4058	0.591787	59.3263	1	2	15237	17275	1047.6	7751	16085	885.1	45.4028	31.3538	-49.1304	-6.88857	No
C196	Canine	Cavalier King Charles Spaniel	Fn	female	yes	14to17	N	none	n	n	n	581	87	SD	D	hphf	Died	n	0	16.7	F	9.5	9.5	75.7895	yes	12.6	12	24.5509	0.295794	59.1663	0	2	7994	7239	333.2				51.3549
C197	Canine	Field Spaniel	Mn	male	yes	14to17	Y	Cruciate disease	y	n	n	228	46	SD	D	hphf	Completed	y	0	24.1	F	14.6	15	60.6667	yes	14.6	13	39.4191	1.21024	63.5739	0	0	10519	12233	610.4	1863	11691	452.6	45.0253	13.3009	-82.2892	-4.43064	No
C198	Canine	Bichon Frise	Mn	male	yes	14to17	Y	Cruciate disease	y	n	n	231	75	SDW	DW	hphf	Completed	y	0	10.8	F	6.95	6.5	66.1538	yes	6.95	15	35.6481	1.08025	70.2253	2	1	4760	5328	284.7	1809	4527	208.2	45.8897	27.6428	-61.9958	-15.0338	No
C199	Canine	Labrador	Mn	male	yes	14to17	Y	OCD, OA	y	n	n	164	16	SD	D	hphf	Completed	y	0	36	F	28.8	29	24.1379	no	28.8	9	20	0.853659	62.4704	0	0	12715	21213	1374.8	5308	21913	1237	36.017	18.652	-58.254	3.29986	Yes
C200	Canine	Siberian Husky	Fn	female	yes	14to17	N	none	n	n	n	39	49	SD	D	hphf	Stopped	n	0	32	F	26	26	23.0769	no	32.2	2	-0.625	-0.112179	56.1121	0	1	12171	17928	1070.5				39.0478
C202	Canine	Labrador	Mn	male	yes	14to17	Y	OA	y	n	n	781	77	SDW	DW	hphf	Stopped	n	0	48.2	F	32	32	50.625	yes	43	27	10.7884	0.0966948	51.396	11	13	21977	23836	1255.4				46.6916
C203	Canine	Field Spaniel	M	male	no	14to17	Y	IMPA	y	n	n	99	32	SD	D	hphf	Completed	y	0	20.7	F	15.2	15	38	no	15.2	6	26.57	1.87869	68.1654	0	0	7312	12287	618.7	1854	12782	528.7	36.1663	12.2258	-74.6444	4.02865	Yes
C204	Canine	Staffordshire Bull Terrier	Fn	female	yes	14to17	N	none	n	n	n	846	71	SD	D	hphf	Completed	y	0	41.3	F	21	21	96.6667	yes	29	41	29.7821	0.246424	50.2578	6	14	19491	20152	839.6	11513	15986	861.3	48.1466	40.5955	-40.9317	-20.6729	No
C205	Canine	American Bulldog	Fn	female	yes	14to17	Y	Keratoconjunctivitis sicca, SCC, simple tubular carcinoma	n	n	n	294	124	SDW	DW	hphf	Completed	y	0	41	F	29.5	29	41.3793	yes	29.5	17	28.0488	0.667828	57.8967	1	0	17281	20304	1037	9202	18940	946.3	44.7439	31.6347	-46.7508	-6.71789	No
C206	Canine	Springer Spaniel	Mn	male	yes	14to17	Y	Lipomas, mobility issues no diagnosis	y	n	n	549	120	SD	D	hphf	Died	n	0	49	F	22	22	122.727	yes	35.8	18	26.9388	0.343482	57.9275	2	2	28146	18649	981.3				58.9121
C207	Canine	Norwegian Elkhound	Fn	female	yes	14to17	Y	OA, skin disease	y	n	y	55	111	SDW	DW	hphf	Stopped	n	0	35	F	22	22	59.0909	yes	32	4	8.57143	1.09091	58.15	0	0	17460	15812	642.7				51.4821
C208	Canine	Labrador	Mn	male	yes	14to17	N	none	n	n	n	437	41	SD	D	hphf	Stopped	n	0	58.8	F	34	34	72.9412	yes	58	10	1.36054	0.0217936	63.0928	0	4	30176	25718	1360				52.7055
C209	Canine	Jack Russell Terrier	Mn	male	yes	14to17	Y	Mod DMVD, hypotension	n	n	n	1032	110	SD	D	hphf	Died	n	0	11.8	F	8	8	47.5	yes	9.1	32	22.8814	0.155203	50.1986	4	14	4460	6471	339.8				39.5713
C210	Canine	Poodle Cross	Fn	female	yes	14to17	Y	Skin disease, heart murmur	n	y	y	230	29	SDW	DW	hphf	Completed	y	0	25.3	F	16.5	16.5	53.3333	yes	18	11	28.8538	0.878158	56.4447	2	0	12095	11742	655.2	6292	10702	566.3	49.3831	35.8308	-47.9785	-8.85709	No
C211	Canine	Labrador	Fn	female	yes	14to17	Y	OA, elbow dysplasia	y	n	n	551	117	SDW	DW	hphf	Died	n	0	39.4	F	26	26	51.5385	yes	36.2	25	8.12183	0.103181	54.651	3	11	18777	18131	921.4				49.636
C212	Canine	Labrador	Fn	female	yes	14to17	Y	OA	y	n	n	808	67	SD	D	hphf	Completed	y	0	38	P	27.5	32	38.1818	no	32.4	7	14.7368	0.127671	55.5523	1	1	13788	19696	1180.9	10997	19878	1065.6	39.7751	34.4295	-20.2422	0.924045	Yes
C213	Canine	Old English Sheepdog	Fn	female	yes	14to17	Y	Orthopaedic disease, MMVD	y	y	n	20	105	SDW	DW	hphf	Stopped	n	0	41.8	F	33	33	26.6667	no	41.6	2	0.478469	0.167464	63.4319	1	0	17912	21001	1257.6				44.5898
C214	Canine	Newfoundland	M	male	yes	14to17	Y	Cruciate disease	y	n	n	119	41	SD	D	hphf	Completed	y	0	67	F	60.2	60	11.6667	no	60.2	5	10.1493	0.597015	67.6182	2	0	23090	38931	2200.2	12865	44070	1817.9	35.9539	21.8968	-44.2832	13.2003	Yes
C215	Canine	Bulldog	F	female	no	14to17	Y	BOAS	n	y	n	160	20	SDW	DW	hphf	Completed	y	0	26.1	F	22.4	22	18.6364	no	22.4	6	14.1762	0.620211	61.0581	1	0	8224	16424	636.5	4518	16991	594.1	32.5259	20.4406	-45.0632	3.45226	Yes
C216	Canine	Glen of Imaal Terrier	F	female	no	14to17	Y	Atopic dermatitis	n	n	y	175	27	SD	D	hphf	Stopped	n	0	21	F	14.5	14.5	44.8276	yes	18.8	11	10.4762	0.419048	57.9654	0	3	8943	10460	640.8				44.6173
C218	Canine	Pug	F	female	no	14to17	N	none	n	n	n	414	33	SD	D	hphf	Stopped	n	0	11.1	F	8	8	38.75	no	11.5	17	-3.6036	-0.0607837	58.3098	7	9	4718	5675	244.2				44.3538
C219	Canine	Cavalier King Charles Spaniel	Mn	male	yes	14to17	Y	Otitis externa	n	n	y	88	58	SD	D	hphf	Stopped	n	0	12.35	F	8.3	8.3	48.7952	yes	11.6	4	6.07287	0.48307	60.0164	0	0	5149	6373	257.2				43.7126
C220	Canine	Mini Schnauzer	Fn	female	yes	14to17	Y	Cardiac disease	n	y	n	80	48	SD	D	hphf	Completed	y	0	11.4	F	9.45	9.5	20	no	9.45	6	17.1053	1.49671	58.6732	1	0	3544	7087	267.2	1772	6558	252.2	32.5191	20.6474	-50	-7.46437	No
C221	Canine	Pug	Fn	female	yes	14to17	Y	BOAS	n	y	n	539	42	SD	D	hphf	Stopped	n	0	7.4	F	5.6	5.6	32.1429	no	6.75	12	8.78378	0.114075	42.3042	4	4	2267	4668	157.1				31.9651
C222	Canine	Pug	Fn	female	yes	14to17	N	none	n	n	n	539	37	SD	D	hphf	Stopped	n	0	8.7	F	5.8	5.8	50	yes	7.85	12	9.77011	0.126885	45.3515	5	4	3147	4898	210				38.1224
C223	Canine	Border Collie	Fn	female	yes	14to17	Y	Incontinence, inguinal mass, lameness no diagnosis	y	n	n	179	121	SD	D	hphf	Completed	y	0	25.8	F	18	18	43.3333	yes	19.6	6	24.031	0.93976	57.7343	1	0	11363	12849	819.6	6568	11961	714.2	45.3946	34.1315	-42.1984	-6.91104	No
C225	Canine	Doberman	Mn	male	yes	14to17	Y	Multicentric lymphoma	n	n	n	90	119	SD	D	hphf	Died	n	0	59.7	F	43	43	38.8372	no	50.8	4	14.9079	1.1595	63.0037	0	0	28249	29064	1909.6				47.6997
C226	Canine	Border Collie	Mn	male	yes	14to17	Y	Ocular disease, lameness no diagnosis	y	n	n	500	86	SD	D	hphf	Completed	y	0	43.4	P	24	27	80.8333	yes	27	16	37.788	0.529032	52.032	3	0	22860	18505	1032.9	10379	14927	892.6	53.9178	39.6166	-54.5976	-19.3353	No
C227	Canine	German Shepherd Dog	Mn	male	yes	14to17	Y	Chronic diarrhoea	n	n	n	117	54	SD	D	hphf	Stopped	n	0	76	F	45	45	68.8889	yes	63.2	2	16.8421	1.00765	63.0609	1	0	39793	32173	2345.4				53.549
C230	Canine	Bulldog	Fn	female	yes	14to17	Y	Hip dysplasia, otitis externa	y	n	y	240	52	SD	D	hphf	Completed	y	0	25	F	19.6	19	31.5789	no	19.6	6	21.6	0.63	57.6826	0	0	10024	13672	740.8	4883	13782	625.5	41.0201	25.313	-51.2869	0.804564	Yes
C233	Canine	Boxer	Fn	female	yes	14to17	Y	Cruciate disease	y	n	n	476	54	SD	D	hphf	Stopped	n	0	48	F	29	29	65.5172	yes	47	11	2.08333	0.0306373	55.6686	6	5	24274	22338	1227.1				50.7409
C234	Canine	Cavalier King Charles Spaniel	Fn	female	yes	14to17	Y	Hyperlipidaemia, proteinuria, anxiety	n	n	n	182	90	SD	D	hphf	Completed	y	0	14.4	F	10	10	44	yes	10	6	30.5556	1.17521	57.4455	0	1	5544	7834	384.5	1917	7008	328.9	40.2834	20.7156	-65.4221	-10.5438	No
C235	Canine	Pug Cross	Mn	male	yes	14to17	Y	Orthopaedic disease	y	n	n	487	88	SD	D	hphf	Stopped	n	0	14.8	F	10	10	48	yes	12.55	12	15.2027	0.218519	58.403	0	4	5706	8212	394.4				39.8675
C236	Canine	Golden Retriever	Mn	male	yes	14to17	Y	Prolapsed nictitating membrane, otitis externa	n	n	y	673	103	SD	D	hphf	Stopped	n	0	56	F	37	37	51.3514	yes	48.6	16	13.2143	0.137444	59.4478	5	6	25838	26904	1575.6				47.5684
C237	Canine	Bichon Frise	Fn	female	yes	14to17	N	none	n	n	n	112	94	SD	D	hphf	Completed	y	0	10.6	F	8.3	8.5	24.7059	no	8.3	6	21.6981	1.35613	56.2744	0	0	3815	6084	267.6	1902	5705	231	37.5248	24.2664	-50.1442	-6.22945	No
C238	Canine	Labrador	Mn	male	yes	14to17	N	none	n	n	n	0	32	SD	D	hphf	Stopped	n	0	59.8	F	33	33	81.2121	yes	59.8	1	0	0		0	0	29525	25971	1235.3				52.0436
C239	Canine	Chihuahua	Mn	male	yes	14to17	N	none	n	n	n	93	56	SDW	DW	hphf	Stopped	n	0	7.3	F	5.1	5.1	43.1373	yes	6.8	4	6.84932	0.51554	63.9261	0	0	2717	4016	157.2				39.4328
C240	Canine	Rottweiler	Fn	female	yes	14to17	Y	Orthopaedic disease	y	n	n	140	96	SDW	DW	hphf	Completed	y	0	39.4	F	32.7	33	19.3939	no	32.7	7	17.0051	0.850254	58.06	1	0	14514	22500	1182.3	8164	22654	1045.7	37.9984	25.6216	-43.7509	0.684444	Yes
C241	Canine	Cross Breed	Fn	female	yes	14to17	Y	Dermatitis	n	n	y	225	48	SD	D	hphf	Completed	y	0	10.1	F	6.9	6.5	55.3846	yes	6.9	11	31.6832	0.985699	57.6745	0	0	4657	4793	197	2106	4093	161	48.2741	33.1132	-54.7778	-14.6046	No
C242	Canine	Jack Russell Terrier	Mn	male	yes	14to17	Y	Early MDVD	n	y	n	151	113	SDW	DW	hphf	Stopped	n	0	11	F	7.5	7.5	46.6667	yes	10.5	4	4.54545	0.210716	65.3543	2	1	4129	5729	349				40.4526
C243	Canine	Cross Breed	Fn	female	yes	14to17	Y	Behavioural problems	n	n	n	302	77	SDW	DW	hphf	Completed	y	0	12	F	7.3	7	71.4286	yes	7.3	8	39.1667	0.907837	58.4363	0	0	5683	5631	252.8	2161	4626	209.2	49.132	30.8882	-61.9743	-17.8476	No
C244	Canine	Shih Tzu	Fn	female	yes	14to17	N	none	n	n	n	222	122	SDW	DW	hphf	Completed	y	0	11.4	F	8.2	8	42.5	yes	8.2	11	28.0702	0.885096	52.8991	0	0	4424	6334	203.9	2536	5109	199	40.358	32.3304	-42.6763	-19.3401	No
C246	Canine	American Bulldog	Mn	male	yes	14to17	Y	Orthopaedic disease	y	n	n	109	35	SDW	DW	hphf	Stopped	n	0	60.95	F	40	40	52.375	yes	60.1	4	1.39459	0.0895606	62.4249	1	1	29505	29153	2226.9				48.4603
C247	Canine	Chihuahua	Mn	male	yes	14to17	Y	Poor mobility	y	n	n	896	44	SDW	DW	hphf	Stopped	n	0	15.4	F	5.3	5.3	190.566	yes	11.2	22	27.2727	0.213068	48.4143	6	6	9324	5221	205.2				63.2127
C248	Canine	Border Collie	Fn	female	yes	14to17	Y	OA, hypothroidism	y	n	n	317	135	SD	D	hphf	Completed	y	1	29.1	P	19.5	23	49.2308	yes	22.7	10	21.9931	0.485653	58.0202	0	0	12585	15034	777.7	8863	12444	717	44.3185	40.2425	-29.5749	-17.2276	No
C249	Canine	Golden Retriever	Fn	female	yes	14to17	Y	OA	y	n	n	254	150	SDW	DW	hphf	Completed	y	0	41	P	27	30	51.8519	yes	31.3	9	23.6585	0.652007	58.3574	1	0	21095	17213	1240.4	11899	17127	1091	53.3397	39.5092	-43.5933	-0.499622	No
C250	Canine	Beagle	F	female	no	14to17	Y	Reflux disease	n	n	n	265	83	SD	D	hphf	Completed	y	0	25.1	F	15.95	16.5	52.1212	yes	15.95	11	36.4542	0.962941	58.2017	0	0	11900	12380	924.7	3836	11133	845.4	47.2134	24.8858	-67.7647	-10.0727	No
C251	Canine	Labrador	Fn	female	yes	14to17	Y	OA	y	n	n	320	115	SD	D	hphf	Stopped	n	0	53	P	30	40	76.6667	yes	45.4	13	14.3396	0.313679	56.6166	1	3	26642	24492	1200.1				50.9075
C252	Canine	Rottweiler Cross	Mn	male	yes	14to17	Y	OA	y	n	n	164	114	SD	D	hphf	Completed	y	0	39.4	F	32.5	33	19.3939	no	32.5	7	17.5127	0.747493	62.9572	0	0	13514	23520	1187.9	8866	22057	990.6	35.3567	27.7813	-34.394	-6.22024	No
C253	Canine	Golden Retriever	Mn	male	yes	14to17	Y	Orthopaedic disease	y	n	n	271	87	SD	D	hphf	Completed	y	0	43.8	F	34.9	32	36.875	no	34.9	6	20.3196	0.524861	45.3407	1	1	18660	22990	1555.2	8373	25004	1152.9	43.1892	24.2485	-55.1286	8.76033	Yes
C257	Canine	French Bulldog	Fn	female	yes	18to22	Y	Hypothroidism	n	n	n	195	64	SDW	DW	hphf	Stopped	n	1	19.3	F	11	11	75.4545	yes	17.1	4	11.399	0.409194	58.0347	0	1	9570	9089	398.4				50.2167
C258	Canine	German Shepherd Dog Cross	Fn	female	yes	18to22	Y	Orthopaedic disease	y	n	n	252	33	SDW	DW	hphf	Stopped	n	0	49.3	F	37	37	33.2432	no	44.9	8	8.92495	0.247915	55.7281	3	1	20310	26774	378.6				42.7916
C259	Canine	Doberman	Mn	male	yes	18to22	Y	DCM	n	y	n	172	82	SD	D	hphf	Completed	y	0	49	F	38.2	38	28.9474	no	38.2	8	22.0408	0.89701	63.4886	1	0	20548	25781	1746.6	9476	27366	1273.8	42.741	24.8611	-53.8836	6.14794	Yes
C260	Canine	Labrador	Mn	male	yes	18to22	Y	Skin disease	n	n	y	432	87	SD	D	hphf	Completed	y	0	52.5	F	33	33	59.0909	yes	38.4	7	26.8571	0.435185	62.9572	0	0	25840	23881	1506	14406	21801	1378	50.4421	38.3291	-44.2492	-8.70985	No
C261	Canine	Bernese Mountain Dog	Mn	male	yes	18to22	Y	Orthopaedic disease	y	n	n	248	34	SD	D	hphf	Stopped	n	0	60.3	F	40	40	50.75	yes	45.1	9	25.2073	0.711496	57.5452	1	0	30226	27461	1747.1				50.8563
C262	Canine	Cavalier King Charles Spaniel	Mn	male	yes	18to22	Y	Miral valvue disease, hyperadrenocortisicm	n	y	n	74	94	SD	D	hphf	Stopped	n	0	16.9	P	9.8	12	72.449	yes	14.5	3	14.2012	1.34336	62.6195	0	0	8022	8003	342.8				49.0109
C263	Canine	Labrador	Fn	female	yes	18to22	Y	Swimmer tail, seizures, interdigital abscess	n	n	y	371	85	SD	D	hphf	Completed	y	0	46.3	F	34.7	33	40.303	yes	34.7	7	25.054	0.472717	56.7006	0	2	19900	24236	1296.5	11094	21975	1159.8	43.8012	32.4113	-44.2513	-9.3291	No
C264	Canine	Golden Retriever	Mn	male	yes	18to22	Y	Otitis externa, hip dysplasia, dermatitis	y	n	y	694	40	SD	D	hphf	Completed	y	0	64.3	F	33.5	33	94.8485	yes	33.5	10	47.9005	0.483146	64.4171	1	0	34947	26915	1680.2	7038	24101	1153.2	54.9981	21.7947	-79.8609	-10.4551	No
C265	Canine	Rottweiler	Fn	female	yes	18to22	Y	OA, otitis externa, anal sacculitis	y	n	y	316	89	SDW	DW	hphf	Completed	y	0	61.7	F	37.9	35	76.2857	yes	37.9	12	38.5737	0.854482	58.0495	1	0	32789	25935	1476.9	11415	24468	1378.8	54.466	31.654	-65.1865	-5.65645	No
C266	Canine	Labrador	Fn	female	yes	18to22	Y	OA	y	n	n	220	70	SD	D	hphf	Completed	y	0	36.6	F	24.6	24	52.5	yes	24.6	8	32.7869	1.04322	57.7556	1	0	17188	17498	1070.3	5425	18018	892.8	48.0699	22.2923	-68.4373	2.97177	Yes
C267	Canine	Cross Breed	Mn	male	yes	18to22	Y	Otitis externa, coughing/retching/vomiting	n	n	y	0	57	SDW	DW	hphf	Stopped	n	0	15.1	F	8	8	88.75	yes	15.1	1	0	0		0	0	7469	6812	267.1				51.34
C269	Canine	Cavalier King Charles Spaniel	Fn	female	yes	18to22	Y	Lymphoplasmacytic nasopharyngitis, bilateral otitis media, bilateral mandibular condyle dysplasia	n	n	y	847	57	SD	D	hphf	Stopped	n	0	10.8	F	7	7	54.2857	yes	10	24	7.40741	0.0612182	53.7387	7	11	4497	5467	234.8				44.0934
C272	Canine	Cavalier King Charles Spaniel	Fn	female	yes	18to22	Y	Cyst, dental disease, anal sac disease	n	n	y	230	110	SDW	DW	hphf	Stopped	n	0	13.45	P	9	10	49.4444	yes	11.1	6	17.4721	0.53176	55.3279	0	0	5640	6913	305				43.8637
C273	Canine	Staffordshire Bull Terrier Cross	Fn	female	yes	18to22	Y	Elbow dysplasia	y	n	n	620	54	SD	D	hphf	Stopped	n	0	36.7	F	28.5	28.5	28.7719	no	31	5	15.5313	0.175354	55.6521	2	0	15236	20236	895.3				41.8948
C274	Canine	Labrador	Mn	male	yes	18to22	Y	Exercise intolerance	y	n	n	126	114	SD	D	hphf	Completed	y	0	41	P	36.3	37	20.5882	no	36.3	6	11.4634	0.636856	65.0047	1	0	14970	24014	1433.8	10041	24011	1320.1	37.0381	28.3868	-32.9259	-0.0124927	No
C275	Canine	Labrador	Fn	female	yes	18to22	Y	Lumbosacral stenosis	y	n	n	288	108	SDW	DW	hphf	Stopped	n	0	29.3	P	22	25	33.1818	no	26.8	10	8.53242	0.207385	50.1492	4	3	12684	14886	953.8				44.4681
C276	Canine	Rottweiler	Fn	female	yes	18to22	Y	Rectal leiomyoma	n	n	n	0	132	SDW	DW	hphf	Stopped	n	0	36.7	P	30	32	22.3333	no	36.7	1	0	0		0	0	12468	22184	1015.1				34.9566
C277	Canine	Beagle	Mn	male	yes	18to22	Y	Lameness no diagnosis, skin disease, hypothyroidism	y	n	y	650	52	SD	D	hphf	Stopped	n	1	30.45	F	18.5	18.5	64.5946	yes	22	7	27.7504	0.298851	63.3746	0	1	14087	14732	645.9				47.8094
C279	Canine	Cocker Spaniel	Fn	female	yes	18to22	Y	Disseminated histiocytic disorder	n	n	n	189	62	SDW	DW	hphf	Completed	y	0	17.7	P	11.2	15	58.0357	yes	14.5	8	18.0791	0.669596	49.2941	1	1	7933	9030	410.9	5389	7815	377.8	45.6604	39.6781	-32.0686	-13.4551	No
C280	Canine	Golden Retriever	Fn	female	yes	18to22	Y	Cystitis, interdigital cysts, otitis, lameness no diagnosis	y	n	y	311	104	SD	D	hphf	Completed	y	0	53.5	P	34	42	57.3529	yes	36.9	12	31.028	0.69838	55.2435	2	0	25224	25554	1853.4	11619	23032	1525.9	47.9258	32.1172	-53.9367	-9.8693	No
C281	Canine	Polish Lowland sheepdog	Fn	female	yes	18to22	N	none	n	n	n	302	96	SD	D	hphf	Completed	y	0	28.2	P	11.5	18	145.217	yes	18.7	7	33.6879	0.780846	57.7639	0	0	16668	10030	538.5	8944	8499	491.5	61.1973	49.8704	-46.3403	-15.2642	No
C282	Canine	Staffordshire Bull Terrier	Fn	female	yes	18to22	Y	Skin disease	n	n	y	0	50	SDW	DW	hphf	Stopped	n	0	22.6	F	16	16	41.25	yes	22.6	1	0	0		0	0	8548	12981	617.1				38.5982
C283	Canine	Pug	Mn	male	yes	18to22	Y	Entropion, anal sac disease, inflamed foot pads, haematochezia	n	n	y	649	133	SD	D	hphf	Stopped	n	0	9.55	P	7	8	36.4286	no	8.4	7	12.0419	0.129882	63.2357	0	1	3359	5448	245.5				37.1058
C284	Canine	Staffordshire Bull Terrier	Fn	female	yes	18to22	Y	Interdigital cysts, intermittent vomiting, conjunctivitis	n	n	y	126	109	SD	D	hphf	Stopped	n	0	18.1	F	16	16	13.125	no	17.9	3	1.10497	0.0613874	53.5035	1	1	6207	11017	464.4				35.0908
C285	Canine	Cocker Spaniel	Mn	male	yes	18to22	Y	Pemphigus foliaceus	n	n	y	392	29	SD	D	hphf	Completed	y	0	19	F	13	12	58.3333	yes	13	10	31.5789	0.56391	62.6297	0	0	8616	8953	518.5	3541	8365	465.7	47.6351	28.6218	-58.902	-6.56763	No
C286	Canine	Cavalier King Charles Spaniel	Mn	male	yes	18to22	Y	Dental disease	n	n	n	307	7	SDW	DW	hphf	Stopped	n	0	22.8	P	15	18	52	yes	18	4	21.0526	0.480027	64.5879	2	0	9591	11835	667.6				43.4108
C288	Canine	Siberian Husky	Fn	female	yes	18to22	Y	Chronic nasal discharge	n	n	n	72	56	SD	D	hphf	Stopped	n	0	38	F	26	26	46.1538	yes	39	3	-2.63158	-0.255848	57.7487	0	1	17499	18283	1125.2				47.4135
C290	Canine	Affenpincher	Fn	female	yes	18to22	N	none	n	n	n	514	54	SD	D	hphf	Stopped	n	0	9.2	F	5.2	5.2	76.9231	yes	6	7	34.7826	0.473693	52.0947	1	0	4269	4629	142.1				47.2229
C292	Canine	Labrador	Fn	female	yes	18to22	Y	Cruciate rupture, elbow dysplasia	y	n	n	173	44	SD	D	hphf	stopped	n	0	42.5	F	25	25	70	yes	40.1	5	5.64706	0.228494	60.2367	2	0	22752	17612	1075.1				54.9047
C293	Canine	Labrador	Mn	male	yes	18to22	Y	Cruciate rupture	y	n	n	173	43	SD	D	hphf	Stopped	n	0	45.8	F	28	28	63.5714	yes	41.2	4	10.0437	0.406391	63.0306	0	0	23523	20132	1396.2				52.2139
C294	Canine	Cavalier King Charles Spaniel	Fn	female	yes	18to22	Y	OA, hip dysplasia	y	n	n	287	50	SD	D	hphf	Stopped	n	0	17.4	F	10	10	74	yes	14.8	9	14.9425	0.364452	50.2565	2	2	8062	8514	352				47.6252
C295	Canine	Cavalier King Charles Spaniel	Fn	female	yes	18to22	Y	3rd degree AV block	n	y	n	256	93	SD	D	hphf	Completed	y	0	12.4	F	8.9	9.3	33.3333	no	8.9	6	28.2258	0.771799	57.6131	0	0	4545	7055	286	2004	6167	239.1	38.2383	23.8285	-55.9076	-12.5868	No
C296	Canine	Bichon Frise	Fn	female	yes	18to22	Y	Mobility difficulties no diagnosis	y	n	n	290	52	SD	D	hphf	stopped	n	0	11.7	F	8.7	8.7	34.4828	no	11.6	9	0.854701	0.0206307	52.3229	3	7	4172	6725	221.1				37.5244
C298	Canine	Labrador	Mn	male	yes	18to22	Y	OA, hip dysplasia	y	n	n	155	89	SDW	DW	hphf	Completed	y	0	42	F	32.9	33	27.2727	no	32.9	7	21.6667	0.978495	54.1376	0	0	16909	22685	1398.7	7772	23435	1190.5	41.2488	23.9895	-54.0363	3.30615	Yes
C299	Canine	Labrador	Mn	male	yes	18to22	Y	Metastatic anal sac carcinoma	n	n	y	116	128	SD	D	hphf	Completed	y	0	54	P	40	48	35	no	45.2	5	16.2963	0.983397	56.9324	1	0	23065	28740	1654.2				43.1451
C300	Canine	Alaskan Malamute Cross	Mn	male	yes	18to22	Y	Orthopaedic disease	y	n	n	346	102	SD	D	hphf	Completed	y	1	58	P	33	43	75.7576	yes	41.8	11	27.931	0.565079	62.9572	0	1	29947	25201	1533.2	14177	22922	1451.9	52.8341	37.4549	-52.6597	-9.04329	No
C301	Canine	Labrador	Fn	female	yes	18to22	Y	Lipomas	n	n	n	327	109	SDW	DW	hphf	Completed	y	0	45	P	27	33	66.6667	yes	32.6	11	27.5556	0.589874	51.7777	0	0	22538	19867	950.2	12732	17620	810.9	51.9845	40.8563	-43.5087	-11.3102	No
C303	Canine	Border Collie	Mn	male	yes	18to22	Y	Chronic lesion right manus	y	n	n	135	106	SD	D	hphf	Stopped	n	0	29.7	P	17	22	74.7059	yes	23	3	22.5589	1.16972	62.958	0	0	13806	13732	848.4				48.636
C304	Canine	Labrador	Fn	female	yes	18to22	Y	DJD, skin disease	y	n	y	0	118	SD	D	hphf	Stopped	n	0	37.3	P	28.5	32	30.8772	no	38	1	0	0		0	0	15520	19728	1337.1				42.4216
C305	Canine	Mini Schnauzer	Fn	female	yes	18to22	Y	B cell lymphoma	n	n	n	82	82	SDW	DW	hphf	Stopped	n	0	11.25	P	8.5	10	32.3529	no	10.8	4	4	0.341463	58.2692	1	1	4055	6566	245.6				37.3162
C306	Canine	Bulldog	M	male	no	18to22	Y	Phaeochhromocytoma, KCS, BOAS, idiopathic head tremor, skin disease	n	y	y	91	75	SD	D	hphf	Completed	y	0	32.4	F	29.3	29	11.7241	no	29.3	2	9.5679	0.735992	62.9013	0	0	9552	21253	886.6	7468	20016	893.8	30.1405	26.3163	-21.8174	-5.82035	No
C308	Canine	Norfolk terrier	Mn	male	yes	18to22	Y	Dental disease	n	n	n	722	98	SD	D	hphf	Stopped	n	0	13.15	F	8.3	8.3	58.4337	yes	8.9	6	26.9962	0.261736	63.3088	0	0	6108	6140	299.9				48.6775
C313	Canine	Pug Cross	Mn	male	yes	18to22	Y	Dental disease, mobility issues no diagnosis, digestive disturbances no diagnosis	y	n	n	177	145	SDW	DW	hphf	Completed	y	0	19.9	P	15	16	32.6667	no	16.2	8	18.593	0.735315	63.0499	1	0	7399	11608	708				37.5298
C315	Canine	Bulldog	Mn	male	yes	18to22	Y	OA	y	n	n	302	95	SD	D	hphf	Completed	y	0	30.3	F	21	21	44.2857	yes	22.4	5	26.0726	0.604332	57.6275	0	0	11608	11608	11608				33.3333
C318	Canine	Staffordshire Bull Terrier Cross	Mn	male	yes	18to22	Y	Orthopaedic disease, CKD	y	n	n	150	103	SDW	DW	hphf	Completed	y	0	39.9	P	30	33	33	no	36.3	5	9.02256	0.421053	63.8119	0	1	16487	21600	1181.8	13752	20645	1117.8	41.985	38.7219	-16.5888	-4.4213	No
C319	Canine	Labrador	Fn	female	yes	18to22	Y	Orthopaedic disease	y	n	n	0	110	SD	D	hphf	Stopped	n	0	33.3	F	27	27	23.3333	no	33.3	1	0	0		0	0	12900	18533	1148				39.5936
C320	Canine	Pug Cross	Mn	male	yes	18to22	Y	Skin disease, ear disease, BOAS	n	y	y	461	36	SDW	DW	hphf	Completed	y	0	14.8	F	8.7	8.7	70.1149	yes	8.7	13	41.2162	0.625843	62.8372	2	0	6628	7477	384				45.745
C321	Canine	Beagle	Fn	female	yes	18to22	Y	Hypertension	n	n	n	76	36	SDW	DW	hphf	Stopped	n	0	16.4	F	12	12	36.6667	no	14.4	3	12.1951	1.12323	58.4181	1	0	6217	9120	444.2				39.395
C324	Canine	Cross Breed	F	female	no	18to22	Y	MMVD, chronic airway disease, ovarian cysts	n	y	n	127	131	SDW	DW	hphf	Stopped	n	0	6.4	P	4.1	5.1	56.0976	yes	5.3	6	17.1875	0.947343	63.5575	1	2	2496	3375	105.4				41.7643
C326	Canine	Labrador	Mn	male	yes	18to22	Y	Musculoskeletal disease	y	n	n	47	102	SDW	DW	hphf	Stopped	n	0	48.2	P	34	38	41.7647	yes	48.4	2	-0.414938	-0.0617992	62.9834	0	0	22049	24751	1628				45.5294
C329	Canine	Pug	Fn	female	yes	18to22	Y	Colitis, luxating patella	y	n	n	36	91	SDW	DW	hphf	Stopped	n	0	9	P	6.2	7	45.1613	yes	8.6	3	4.44444	0.864198	59.387	0	0	3654	4806	224.9				42.073
C330	Canine	Cross Breed	Mn	male	yes	18to22	Y	Pulmonary adenocarcinoma	n	n	n	62	105	SDW	DW	hphf	Died	n	0	42.2	P	35	37	20.5714	no	42	3	0.473934	0.0535086	63.7048	2	1	15781	23623	1563.7				38.5206
C331	Canine	Rhodesian Ridgeback	Fn	female	yes	18to22	Y	Seizure-like episodes no diagnosis	n	n	n	199	67	SDW	DW	hphf	Completed	y	0	47.3	F	33	33	43.3333	yes	36.5	5	12.3139	1.51224	57.8698	1	0	20810	24093	1266.9				45.0727
C335	Canine	French Bulldog	M	male	no	18to22	Y	BOAS, rectal papillary adenoma	n	y	n	96	69	SDW	DW	hphf	Stopped	n	0	15.4	F	13	13	18.4615	no	15.3	6	0.649351	0.0473485	58.668	3	2	5151	9524	427.8				34.1063
C341	Canine	Cross Breed	Fn	female	yes	18to22	Y	Mitral valve degenerative disease	n	y	n	152	102	SDW	DW	hphf	Completed	y	0	9.15	F	6.7	6.7	36.5672	no	6.7	4	26.776	1.2331	58.7095	0	0	3499	5110	186.3				39.7826
C347	Canine	Labrador Cross	Mn	male	yes	18to22	Y	Subcutaneous mast cell tumour	n	n	n	172	118	SDW	DW	hphf	Completed	y	0	31.5	P	23	26	36.9565	no	23.2	7	26.3492	1.07235	79.1463	3	0	12394	17266	843.7				40.6311
C348	Canine	Labrador	F	female	no	18to22	Y	Hip dysplasia	y	n	n	150	16	SDW	DW	hphf	Completed	y	0	31.5	F	28.5	28.5	10.5263	no	27.4	4	13.0159	0.607407	73.3298	0	1	9537	20386	980.9				30.8602

## Sheet: cat
case_number	species	breed	Sx	sex	neuter	time_group	comorbidities	concurrent_disease	cardio_resp	duration	age	diet	diet_DW	diet_type	outcome	completed_YN	start_weight	full_partial	ideal_weight	target_weight	percent_above_ideal	above40	final_weight	no_visits	weight_loss	rate_wt_loss	av_energy_intake	diet_changes	weight_loss_stalls	fat_PRE	lean_PRE	BMC_PRE	Fat_POST	Lean_POST	BMC_POST	BFper_pre	BFper_post	change_fat	change_lean	gain_lean
F1	Feline	DSH	Mn	male	yes	04to08	N	none	n	150	96	Obesity dry	D	hpmf	Completed	y	8.05	F	6	6	34.1667	no	6	10	25.4658	1.18841	58.6986	1	0	3094	4379	178.3	1068	4452	165.9	40.4376	18.7833	-65.4816	1.66705	Yes
F2	Feline	DSH	Mn	male	yes	04to08	N	none	n	111	24	Obesity dry	D	hpmf	Stopped	n	6.9	F	5.5	5.5	25.4545	no	7.05	4	-2.17391	-0.137094	63.5712	2	1	2390	3926	186.8				36.7534
F3	Feline	DSH	Mn	male	yes	04to08	Y	Asthma	y	363	123	Obesity dry	D	hpmf	Completed	y	7.55	F	5.1	5.5	37.2727	no	5.1	15	32.4503	0.625764	65.8215	1	1	2710	4383	166.2	1085	3443	141.3	37.3319	23.2369	-59.9631	-21.4465	No
F4	Feline	DSH	Mn	male	yes	04to08	N	none	n	141	134	Obesity dry	D	hpmf	Completed	y	6.3	F	5	5	26	no	5	11	20.6349	1.02443	67.7595	2	1	2390	3396	143.9	1273	3228	130.9	40.3042	27.4833	-46.7364	-4.947	No
F5	Feline	DSH	Fn	female	yes	04to08	N	none	n	225	73	Obesity dry	D	hpmf	Stopped	n	6.35	F	5	5	27	no	6.25	7	1.5748	0.0489939	60.7535	1	2	1988	3755	129.8				33.851
F6	Feline	DSH	Fn	female	yes	04to08	N	none	n	192	73	Obesity dry	D	hpmf	Stopped	n	4.7	F	4	4	17.5	no	4.4	6	6.38298	0.232713	62.3914	1	1	1186	2948	113.7				27.921
F7	Feline	DSH	Fn	female	yes	04to08	N	none	n	369	108	Obesity dry and wet	DW	hpmf	Completed	y	6.85	F	4.9	5	37	no	4.9	19	28.4672	0.540027	35.1979	5	2	2822	3376	125.2	1152	3120	117.4	44.6293	26.245	-59.1779	-7.58294	No
F8	Feline	DSH	Fn	female	yes	04to08	N	none	n	271	42	Obesity dry	D	hpmf	Stopped	n	8.25	F	5.4	5.3	55.6604	yes	8.45	5	-2.42424	-0.0626188	72.1706	0	4	3376	4295	163.2				43.0931
F9	Feline	DSH	Mn	male	yes	04to08	N	none	n	366	156	Obesity dry and wet	DW	hpmf	Completed	y	8.5	P	5.3	6	60.3774	yes	5.9	19	30.5882	0.585021	56.8927	3	1	3607	4356	138.6	1719	3659	121.3	44.5221	31.2585	-52.3427	-16.0009	No
F10	Feline	Siamese	Mn	male	yes	04to08	Y	Dental disease	n	119	108	Obesity dry	D	hpmf	Died	n	13.2	F	6	6	120	yes	12.45	8	5.68182	0.334225	91.9587	0	0	6878	5580	172.1				54.4572
F14	Feline	DSH	Fn	female	yes	04to08	Y	Dental disease, chronic diarrhoea	n	336	132	Obesity dry and wet	DW	hpmf	Completed	y	6.9	F	5.3	5	38	no	5.3	20	23.1884	0.483092	50.7868	6	4	2760	3618	132.2				42.395
F15	Feline	Maine Coon	Fn	female	yes	04to08	Y	Pickwickian syndrome	y	131	139	Obesity dry and wet	DW	hpmf	Completed	y	9.6	F	6.8	6.8	41.1765	yes	7.9	8	17.7083	0.946247	56.262	1	0	3583	5391	175.3	2544	4648	168.4	39.1615	34.5633	-28.998	-13.7822	No
F16	Feline	DSH	Mn	male	yes	04to08	Y	FLUTD	n	758	36	Obesity dry and wet	DW	hpmf	Stopped	n	7.6	F	5	5	52	yes	5.45	23	28.2895	0.261248	57.4682	5	9	2643	4038	144.6	2231	4002	135.8	38.7219	35.0301	-15.5883	-0.89153	No
F17	Feline	DSH	Mn	male	yes	04to08	N	none	n	99	72	Obesity dry	D	hpmf	Stopped	n	6.4	F	5.5	5.5	16.3636	no	7	6	-9.375	-0.662879	48.7395	0	4	1658	4166	145.9				27.7727
F18	Feline	DSH	Mn	male	yes	04to08	N	none	n	320	73	Obesity dry	D	hpmf	Stopped	n	7.4	F	5	5	48	yes	6.25	16	15.5405	0.339949	65.2011	8	4	3063	3726	125.7				44.2969
F19	Feline	DSH	Fn	female	yes	04to08	N	none	n	0	96	Obesity dry	D	hpmf	Stopped	n	7.6	F	5	5	52	yes	7.6	1	0	0		0	0	3078	3920	143.6				43.0996
F20	Feline	DSH	Mn	male	yes	04to08	Y	FLUTD	n	490	86	Obesity dry	D	hpmf	Completed	y	10.3	F	6.45	6.5	58.4615	yes	6.45	25	37.3786	0.533981	65.5117	3	6	4172	5543	197.5	1261	4508	178.2	42.0883	21.2033	-69.7747	-18.6722	No
F21	Feline	DSH	Mn	male	yes	04to08	Y	Skin disease, DM	n	274	121	Diabetic wet/obesity dry	DW	hpmf	Stopped	n	7.2	F	6	6	20	no	6.55	6	9.02778	0.230637	60.3124	3	1	1864	4708	141				27.767
F22	Feline	DSH	Fn	female	yes	04to08	Y	Pruritus	n	394	139	Obesity dry	D	hpmf	Stopped	n	6.15	F	4.6	4.6	33.6957	no	5.5	21	10.5691	0.187776	47.9458	7	11	2137	3496	117.1				37.1646
F23	Feline	DSH	Fn	female	yes	04to08	N	none	n	177	127	Obesity dry and felix wet	DW	hpmf	Completed	y	5.95	F	3.95	4	48.75	yes	3.95	10	33.6134	1.32935	47.9723	3	0	2249	3130	116.9	383	2876	99.6	40.9214	11.4036	-82.9702	-8.11502	No
F24	Feline	DSH	Mn	male	yes	04to08	N	none	n	195	67	Obesity dry and wet	DW	hpmf	Completed	y	5.45	F	4.5	4.7	15.9574	no	4.5	8	17.4312	0.625735	42.8375	2	1	1277	3605	146.5	284	3675	125.8	25.3952	6.9526	-77.7604	1.94175	Yes
F25	Feline	DSH	Fn	female	yes	04to08	N	none	n	195	79	Obesity dry and wet	DW	hpmf	Completed	y	6.1	F	5	5	22	no	5	8	18.0328	0.647331	43.5846	2	0	1789	3667	150.5	618	3690	139.7	31.9094	13.8948	-65.4556	0.627216	Yes
F27	Feline	DSH	Fn	female	yes	04to08	N	none	n	145	73	Obesity dry	D	hpmf	Stopped	n	6.1	F	4.8	4.8	27.0833	no	5.5	7	9.83607	0.474845	60.3087	3	4	1683	3793	112.1				30.1176
F28	Feline	DSH	Mn	male	yes	04to08	N	none	n	255	121	Obesity wet	W	hpmf	Stopped	n	7.2	F	5	5	44	yes	5.56	12	22.7778	0.625272	43.0489	2	1	2490	4228	169				36.1551
F29	Feline	DSH	Fn	female	yes	04to08	N	none	n	58	120	Obesity dry	D	hpmf	Stopped	n	6.3	F	5	5	26	no	5.9	4	6.34921	0.766284	57.7261	0	0	2006	3670	140.4				34.4887
F30	Feline	DSH	Mn	male	yes	04to08	Y	Dental disease	n	592	121	Obesity dry	D	hpmf	Stopped	n	8.7	F	5	5	74	yes	5.4	18	37.931	0.448509	63.4987	0	0	3635	4175	183.4				45.475
F31	Feline	DSH	Fn	female	yes	04to08	Y	Cystitis	n	195	132	Obesity dry and wet	DW	hpmf	Completed	y	5.9	F	4.55	4.8	22.9167	no	4.55	11	22.8814	0.821382	35.4019	2	2	1713	3597	118.6	612	3346	102.3	31.5551	15.0728	-64.2732	-6.97804	No
F32	Feline	DSH	Fn	female	yes	04to08	N	none	n	796	150	Obesity dry and wet	DW	hpmf	Completed	y	9.7	F	6.5	6.3	53.9683	yes	6.5	40	32.9897	0.29011	55.4657	13	13	3600	5539	154.1	1533	4409	150.6	38.7384	25.1617	-57.4167	-20.4008	No
F33	Feline	DSH	Mn	male	yes	04to08	Y	FLUTD	n	133	43	Obesity dry	D	hpmf	Completed	y	5.9	F	4.8	5	18	no	4.8	9	18.6441	0.981267	51.5281	2	0	1418	3912	140.9	537	3761	130.4	25.919	12.1263	-62.1298	-3.85992	No
F34	Feline	DSH	Mn	male	yes	04to08	Y	HCM	y	707	60	Obesity and satiety dry, obesity wet	DW	hphf_hpmf	Completed	y	7.1	F	5.9	5.9	20.339	no	5.9	13	16.9014	0.167341	48.079	6	2	1746	4528	156.9	930	4414	147.9	27.1502	16.934	-46.7354	-2.51767	No
F35	Feline	Selkirk Rex	Mn	male	yes	04to08	Y	Cardiac disease	y	274	16	Obesity dry and wet	DW	hpmf	Completed	y	6.3	F	5.75	4.5	40	no	5.75	13	8.73016	0.223033	47.2989	4	5	1771	3881	124.2	955	4113	134.2	30.6603	18.3576	-46.0757	5.97784	Yes
F36	Feline	DSH	Mn	male	yes	04to08	N	none	n	519	51	Obesity dry	D	hpmf	Stopped	n	6.7	F	5	5	34	no	6	17	10.4478	0.140914	58.5269	5	5	2175	3987	130.6				34.5644
F37	Feline	BSH	Mn	male	yes	04to08	Y	FLUTD, heart murmur	y	91	37	Obesity dry and wet	DW	hpmf	Completed	y	5.5	F	5.2	5.2	5.76923	no	5.1	6	7.27273	0.559441	55.2037	1	1	882	4089	128.5	475	4089	120.9	17.2958	10.139	-46.1451	0	No
F38	Feline	Siamese	Fn	female	yes	04to08	Y	Dyschezia, megacolon	n	40	141	Obesity dry and wet	DW	hpmf	Stopped	n	5.05	F	4.2	4.2	20.2381	no	4.15	3	17.8218	3.11881	68.6438	1	0	1251	3302	134.6				26.6874
F39	Feline	DSH	Mn	male	yes	04to08	Y	Thyroidectomy, CKD, lameness	n	917	147	Senior/obesity dry/satiety dry	D	hphf_hpmf	Stopped	n	6	P	4.7	5	27.6596	no	5.25	15	12.5	0.0954198	61.7916	3	5	1454	3999	101.8				26.1756
F40	Feline	DSH	Fn	female	yes	04to08	N	none	n	212	54	Obesity dry and wet	DW	hpmf	Completed	y	6.5	F	5.45	5.5	18.1818	no	5.45	7	16.1538	0.533382	63.1096	0	1	1905	4036	157	872	3956	148.3	31.2398	17.5231	-54.2257	-1.98216	No
F41	Feline	DSH	Mn	male	yes	04to08	N	none	n	124	72	Obesity dry and wet	DW	hpmf	Completed	y	6.8	F	5.7	6	13.3333	no	5.7	6	16.1765	0.913188	59.5357	0	0	1867	4249	170.6	665	4451	154.5	29.6981	12.6174	-64.3814	4.75406	Yes
F42	Feline	DSH	Mn	male	yes	09to13	Y	FLUTD	n	447	128	Satiety dry/obesity wet	DW	hphf_hpmf	Completed	y	7	F	5.95	5.9	18.6441	no	5.95	19	15	0.234899	45.6192	2	5	1868	4612	152.8	1050	4328	146.1	28.1631	19.0076	-43.7901	-6.15785	No
F43	Feline	DSH	Fn	female	yes	09to13	Y	Cystitis	n	364	115	Satiety dry	D	hphf	Completed	y	7	F	5	5	40	no	5	20	28.5714	0.549451	51.9877	5	3	2431	3948	115.9	964	3408	108.8	37.4294	21.514	-60.3455	-13.6778	No
F44	Feline	DSH	Mn	male	yes	09to13	Y	Respiratory noise	y	122	96	Satiety dry	D	hphf	Completed	y	6.6	F	5.35	5.5	20	no	5.35	7	18.9394	1.08669	57.5086	1	0	1764	4190	167.4	828	3835	162.2	28.8169	17.1599	-53.0612	-8.47255	No
F45	Feline	DSH	Fn	female	yes	09to13	N	none	n	55	49	Satiety dry	D	hphf	Stopped	n	5.6	F	4.3	4.3	30.2326	no	5.65	3	-0.892857	-0.113636	66.9051	1	0	1704	3520	118.8				31.8934
F46	Feline	DSH	Mn	male	yes	09to13	Y	FLUTD	n	301	84	Satiety dry	D	hphf	Completed	y	6.7	F	5	5	34	no	5.4	13	19.403	0.451232	54.4982	2	2	2075	4016	144.9	1126	3758	133.1	33.2751	22.4432	-45.7349	-6.4243	No
F47	Feline	DSH	Mn	male	yes	09to13	N	none	n	334	54	Satiety dry/obesity wet	DW	hphf_hpmf	Stopped	n	8.5	F	6	6	41.6667	yes	8.4	6	1.17647	0.0246566	51.9129	3	3	3275	4658	190.5				40.3151
F48	Feline	DSH	Fn	female	yes	09to13	N	none	n	301	43	Satiety dry/obesity wet	DW	hphf_hpmf	Stopped	n	5.4	F	4.4	4.4	22.7273	no	5.48	4	-1.48148	-0.0344531	60.5205	2	2	1465	3475	115.2				28.9801
F49	Feline	DSH	Mn	male	yes	09to13	N	none	n	0	99	Satiety dry/obesity wet	DW	hphf_hpmf	Stopped	n	8.3	F	5.6	5.6	48.2143	yes	8.25	1	0	0		0	0	3181	4643	201.6				39.6357
F50	Feline	DSH	Mn	male	yes	09to13	Y	CKD	n	575	109	Satiety dry/obesity wet	DW	hphf_hpmf	Completed	y	8.1	F	5.75	6.5	24.6154	no	5.75	16	29.0123	0.353194	57.1946	6	2	2498	5112	156.1	880	4344	136.6	32.1654	16.4161	-64.7718	-15.0235	No
F51	Feline	DSH	Mn	male	yes	09to13	Y	Dental disease, DM, OA,	n	106	129	Satiety dry/obesity wet	DW	hphf_hpmf	Stopped	n	9.2	F	5.3	5.3	73.5849	yes	8.8	6	4.34783	0.287121	66.4858	4	2	4007	4491	163.4				46.2627
F52	Feline	DSH	Mn	male	yes	09to13	N	none	n	277	99	Satiety dry/obesity wet	DW	hphf_hpmf	Stopped	n	8.3	F	5.4	5.4	53.7037	yes	7.75	10	6.62651	0.167457	60.5173	4	3	3290	4490	161.8				41.4264
F53	Feline	DSH	Mn	male	yes	09to13	N	none	n	57	62	Satiety dry	D	hphf	Stopped	n	7.4	F	5.5	5.5	34.5455	no	7.07	3	4.45946	0.547653	52.0057	0	0	2301	4493	175.7				33.0143
F54	Feline	DSH	Fn	female	yes	09to13	Y	Bacterial cholangiohepatitis, IBD	n	1364	120	Satiety dry/obesity wet	DW	hphf_hpmf	stopped	n	6.7	F	4.5	4.5	48.8889	yes	6.35	50	5.22388	0.0268088	49.8616	24	28	2624	3574	103.9				41.6382
F55	Feline	DSH	Fn	female	yes	09to13	Y	Constipation	n	0	109	Satiety dry	D	hphf	Stopped	n	10.7	F	5	5	114	yes	10.7	1	0	0		2	0	5158	4968	121.1				50.3362
F56	Feline	DSH	Mn	male	yes	09to13	N	none	n	159	63	Satiety dry	D	hphf	Stopped	n	6.1	F	4.6	4.6	32.6087	no	5.34	8	12.459	0.54851	58.6201	1	1	1545	3967	141.6				27.3277
F57	Feline	DSH	Mn	male	yes	09to13	N	none	n	159	63	Satiety dry	D	hphf	Stopped	n	6.8	F	5.2	5.2	30.7692	no	6.42	8	5.58824	0.246023	53.8831	1	2	2150	4036	151.5				33.925
F58	Feline	DSH	Mn	male	yes	09to13	N	none	n	105	104	Satiety dry	D	hphf	Stopped	n	6.3	F	5.8	5.8	8.62069	no	6.41	5	-1.74603	-0.116402	54.7503	0	3	1463	4376	176.4				24.3209
F59	Feline	DSH	Mn	male	yes	09to13	N	none	n	183	48	Satiety dry/obesity wet	DW	hphf_hpmf	Completed	y	9.4	F	7	7	34.2857	no	7.35	13	21.8085	0.834205	44.5386	5	1	3078	5720	200.9	1595	5182	192.9	34.2042	22.8841	-48.1806	-9.40559	No
F60	Feline	DSH	Mn	male	yes	09to13	N	none	n	183	47	Satiety dry/obesity wet	DW	hphf_hpmf	Completed	y	6.3	F	5.25	5.3	18.8679	no	5.25	13	16.6667	0.637523	51.6508	5	4	1584	4074	163	668	4042	156.1	27.2118	13.7276	-57.8283	-0.785469	No
F63	Feline	DSH	Mn	male	yes	09to13	Y	Skin disease - Eosinophilic ulcer	n	251	150	Satiety dry/obesity wet	DW	hphf_hpmf	Died	n	6.5	F	5.2	5.2	25	no	5.7	13	12.3077	0.343242	43.6505	2	2	1856	4099	147.6				30.4133
F64	Feline	DSH	Fn	female	yes	09to13	Y	Dry skin scale	n	1218	146	Satiety dry/obesity wet	DW	hphf_hpmf	Stopped	n	6.2	F	4.3	4.3	44.186	yes	4.46	14	28.0645	0.16129	49.2759	0	2	2168	3484	127.7				37.5106
F65	Feline	DSH	Fn	female	yes	09to13	N	none	n	407	42	Satiety dry	D	hphf	Stopped	n	7.6	F	4.9	4.9	55.102	yes	6.8	10	10.5263	0.181042	56.1905	0	2	2790	4300	126.8				38.6598
F66	Feline	DSH	Fn	female	yes	09to13	Y	FLUTD	n	1194	61	Satiety dry	D	hphf	Stopped	n	7.1	F	4.5	4.5	57.7778	yes	7.36	20	-3.66197	-0.0214688	54.7852	1	8	2788	3767	135.9				41.6685
F67	Feline	DSH	Fn	female	yes	09to13	Y	Skin disease - Eosinophilic ulcer	n	322	110	Satiety dry/obesity wet	DW	hphf_hpmf	Completed	y	5.5	F	4.05	4.2	30.9524	no	4.05	7	26.3636	0.573123	57.3083	3	0	1414	3437	126.2	195	3263	119	28.4095	5.4515	-86.2093	-5.06255	No
F68	Feline	DSH	Fn	female	yes	09to13	N	none	n	120	85	Satiety dry/obesity wet	DW	hphf_hpmf	Stopped	n	7	F	5	5	40	no	7.1	4	-1.42857	-0.0833333	51.7936	0	1	2263	4119	166.6				34.557
F69	Feline	DSH	Mn	male	yes	09to13	Y	Oral grauloma	n	119	67	Satiety dry	D	hphf	Completed	y	7.7	F	6.7	6.9	11.5942	no	6.7	9	12.987	0.763942	52.7978	0	0	1604	5438	192.8	1097	5047	184.4	22.1706	17.3346	-31.6085	-7.19014	No
F70	Feline	DSH	Fn	female	yes	09to13	N	none	n	303	110	Satiety dry	D	hphf	Completed	y	5	F	3.7	3.8	31.5789	no	3.7	12	26	0.60066	49.4343	1	0	1549	2921	116.4	423	2759	104.8	33.7738	12.8697	-72.6921	-5.54605	No
F71	Feline	DSH	Mn	male	yes	09to13	N	none	n	196	62	Satiety dry/obesity wet	DW	hphf_hpmf	Completed	y	6.8	F	5.6	5.6	21.4286	no	5.6	15	17.6471	0.630252	51.7564	2	5	1678	4446	156				26.7197
F72	Feline	DSH	Fn	female	yes	09to13	N	none	n	1548	54	Satiety dry	D	hphf	Stopped	n	9.8	F	4.3	4.3	127.907	yes	6.87	34	29.898	0.135197	50.5423	6	7	5103	4095	135.6				54.6734
F73	Feline	DSH	Mn	male	yes	09to13	N	none	n	967	116	Satiety dry/obesity wet	DW	hphf_hpmf	Completed	y	6.2	F	5.1	5	24	no	5.1	22	17.7419	0.128432	36.5483	3	7	1837	3867	140.1	823	3715	129.6	31.4334	17.6322	-55.1987	-3.9307	No
F74	Feline	DSH	Fn	female	yes	09to13	Y	OA	n	119	151	Satiety dry/obesity wet	DW	hphf_hpmf	Completed	y	5.6	F	4.8	5	12	no	4.8	7	14.2857	0.840336	53.911	1	2	1284	3718	127.9	900	3295	116.2	25.0297	20.8759	-29.9065	-11.3771	No
F75	Feline	DSH	Fn	female	yes	09to13	N	none	n	254	15	Satiety dry/obesity wet	DW	hphf_hpmf	Completed	y	4.1	F	3.6	3.5	17.1429	no	3.6	20	12.1951	0.336086	49.9956	6	9	737	2965	84.5	393	2747	87.7	19.4639	12.1759	-46.6757	-7.35245	No
F76	Feline	DSH	Fn	female	yes	09to13	Y	FLUTD	n	530	78	Satiety dry/obesity wet	DW	hphf_hpmf	Completed	y	8	F	4.9	5	60	yes	4.9	22	38.75	0.511792	60.9559	2	1	2918	4467	158.2	487	3824	138.2	38.6838	10.9458	-83.3105	-14.3944	No
F77	Feline	DLH	Mn	male	yes	09to13	N	none	n	477	70	Satiety dry	D	hphf	Completed	y	7.5	F	5.6	5.8	29.3103	no	5.6	12	25.3333	0.371768	58.2128	1	0	2360	4504	172.9	841	4161	160.4	33.5375	16.2909	-64.3644	-7.61545	No
F78	Feline	DSH	Mn	male	yes	09to13	Y	Dental disease, heart murmur	y	113	118	Satiety dry	D	hphf	Completed	y	5	F	4.5	4.5	11.1111	no	4.5	7	10	0.619469	48.6734	0	0	1081	3415	139.1	756	3202	132.8	23.322	18.4805	-30.0648	-6.23719	No
F79	Feline	DSH	Mn	male	yes	09to13	Y	Alopecia	n	99	38	Satiety dry/obesity wet	DW	hphf_hpmf	Stopped	n	6.9	F	5	5	38	no	6.4	3	7.24638	0.51237	51.5253	1	0	2362	3833	165.8				37.1337
F80	Feline	DSH	Fn	female	yes	09to13	N	none	n	426	79	Satiety dry	D	hphf	Completed	y	7.2	F	4.8	5	44	yes	4.8	11	33.3333	0.547731	51.1763	2	1	2416	4249	144.2	667	3579	132.9	35.4814	15.2321	-72.3924	-15.7684	No
F81	Feline	DSH	Fn	female	yes	14to17	Y	Dental disease	n	296	76	Satiety dry/obesity wet	DW	hphf_hpmf	Completed	y	5.9	F	4.48	4.45	32.5843	no	4.48	12	24.0678	0.569171	55.0818	0	0	1748	3523	130.8	602	3201	124.2	32.3596	15.329	-65.5606	-9.13994	No
F82	Feline	DSH	Mn	male	yes	14to17	Y	Epitheliotrophic T cell lymphoma	n	209	97	Satiety dry/obesity wet	DW	hphf_hpmf	Completed	y	6.8	F	5.78	6	13.3333	no	5.78	7	15	0.502392	52.8518	1	0	1991	4289	167.4	1135	4032	158.1	30.8807	21.3142	-42.9935	-5.99207	No
F83	Feline	DSH	Mn	male	yes	14to17	N	none	n	364	83	Satiety dry	D	hphf	Completed	y	6.7	F	5.5	5.3	26.4151	no	5.5	16	17.9104	0.344432	43.1257	6	4	1901	4204	173.1	798	4159	151.5	30.2799	15.621	-58.0221	-1.07041	No
F84	Feline	Long Haired Oriental	Mn	male	yes	14to17	N	none	n	399	87	Satiety dry/obesity wet	DW	hphf_hpmf	Completed	y	9.6	F	7.1	6.9	39.1304	no	7.1	14	26.0417	0.456871	57.4169	2	2	3255	5613	209.1	1170	5239	175.9	35.8595	17.7679	-64.0553	-6.6631	No
F85	Feline	DSH	Mn	male	yes	14to17	Y	OA	n	54	178	Satiety dry	D	hphf	Completed	y	6.6	P	5	5.9	32	no	5.91	5	10.4545	1.35522	53.0086	1	0	2097	3868	179.7				34.127
F86	Feline	DLH	Mn	male	yes	14to17	N	none	n	840	49	Satiety dry	D	hphf	Completed	y	7.4	F	5.6	5.4	37.037	no	5.6	8	24.3243	0.202703	53.2815	1	1	2249	4458	196.4	765	4278	178.5	32.5781	14.651	-65.9849	-4.03769	No
F87	Feline	DSH	Mn	male	yes	14to17	Y	FLUTD	n	960	84	Satiety dry	D	hphf	Completed	y	9.3	F	5.5	5.5	69.0909	yes	6	27	35.4839	0.258737	54.8443	5	3	3739	4957	181.9	1337	4114	160.9	42.1158	23.8244	-64.2418	-17.0063	No
F88	Feline	DSH	Fn	female	yes	14to17	N	none	n	560	92	Satiety dry/obesity wet/satiety wet	DW	hphf_hpmf	Completed	y	6.5	F	4.6	4.5	44.4444	yes	4.6	23	29.2308	0.365385	50.7205	3	5	2130	3725	162.7	594	3425	152.3	35.3956	14.2402	-72.1127	-8.05369	No
F89	Feline	DSH	Fn	female	yes	14to17	Y	HCM	y	657	62	Satiety dry/obesity wet	DW	hphf_hpmf	Stopped	n	9.8	F	4.5	4.5	117.778	yes	7.6	16	22.449	0.239182	54.9278	2	2	4534	4594	129.7				48.9754
F90	Feline	DSH	Mn	male	yes	14to17	N	none	n	170	25	Satiety dry/obesity wet	DW	hphf_hpmf	Stopped	n	8.3	F	5	5	66	yes	7	4	15.6627	0.644933	51.3276	0	0	3462	4285	162.7				43.769
F91	Feline	DSH	Mn	male	yes	14to17	N	none	n	229	78	Satiety dry	D	hphf	Completed	y	6.5	F	4.6	4.6	41.3043	yes	4.6	9	29.2308	0.893517	49.4559	1	0	2138	3837	146.4	540	3547	127.1	34.9267	12.8141	-74.7428	-7.55799	No
F92	Feline	DSH	Mn	male	yes	14to17	Y	Acromegaly	n	400	109	Satiety dry/obesity wet	DW	hphf_hpmf	Stopped	n	6.4	F	5.5	5.5	16.3636	no	5.94	18	7.1875	0.125781	48.4934	1	7	1824	4025	157.6				30.3666
F94	Feline	DSH	Mn	male	yes	14to17	Y	FLUTD	n	613	36	Satiety dry/obesity wet	DW	hphf_hpmf	Completed	y	9.08	F	5.8	5.8	56.5517	yes	6.2	7	31.7181	0.362196	54.6129	0	2	3325	4896	203.5				39.4682
F95	Feline	DSH	Fn	female	yes	14to17	N	none	n	0	132	Satiety dry	D	hphf	Completed	y	7.2	F	4.3	5.5	67.4419	yes	4.8	1	33.3333	0.848485	42.5502	0	0	2993	3429	151.2				45.5334
F96	Feline	DSH	Fn	female	yes	14to17	Y	CKD, HCM, allergic skin disease	y	163	87	Satiety dry	D	hphf	Completed	y	5.5	F	4.05	4.3	27.907	no	4.05	5	26.3636	1.13218	49.1484	1	0	1507	3469	127	277	3284	110	29.5316	7.54563	-81.6191	-5.33295	No
F97	Feline	DSH	Mn	male	yes	14to17	N	none	n	512	84	Satiety dry	D	hphf	Completed	y	10.5	P	4.5	7	133.333	yes	6.64	13	36.7619	0.502604	64.8979	0	0	5457	4391	186.6	2024	3943	165.8	54.3818	33.0029	-62.91	-10.2027	No
F98	Feline	DSH	Fn	female	yes	14to17	N	none	n	1472	84	Satiety dry/obesity wet	DW	hphf_hpmf	Completed	y	8.4	P	6	5.5	95.3488	yes	6	18	28.5714	0.13587	44.0276	3	7	3877	3944	132.6				48.7452
F99	Feline	DSH	Mn	male	yes	14to17	N	none	n	184	96	Satiety dry	D	hphf	Completed	y	6.4	F	5.2	5	28	no	5.2	7	18.75	0.713315	50.3955	0	0	1792	4095	143.2	682	3970	125.1	29.7171	14.2764	-61.942	-3.0525	No
F100	Feline	Bengal X	Mn	male	yes	14to17	N	none	n	162	121	Satiety dry	D	hphf	Completed	y	9.1	P	5.7	7.3	59.6491	yes	6.7	8	26.3736	1.1396	52.6224	0	0	3703	4707	201.3	1482	4593	180.9	43.0016	23.6896	-59.9784	-2.42192	No
F102	Feline	DSH	Mn	male	yes	14to17	N	none	n	169	61	Satiety dry/obesity wet	DW	hphf_hpmf	Stopped	n	7.1	F	5.5	5.5	29.0909	no	5.9	12	16.9014	0.700058	51.1209	2	4	1978	4458	170.4				29.9407
F103	Feline	DSH	Fn	female	yes	14to17	N	none	n	1278	76	Satiety dry/obesity wet	DW	hphf_hpmf	Stopped	n	10.6	F	5	5	112	yes	7.6	10	28.3019	0.155018	52.7077	1	0	5143	4806	167				50.8403
F104	Feline	DSH	Fn	female	yes	14to17	Y	HCM	y	0	77	Satiety dry/obesity wet	DW	hphf_hpmf	Stopped	n	6.88	F	4.3	4.3	60	yes	6.88	1	0	0		0	0	2686	3606	134.8				41.7937
F105	Feline	DSH	Fn	female	yes	14to17	N	none	n	594	110	Satiety dry/obesity wet	DW	hphf_hpmf	Completed	y	6.8	F	4.6	4.3	58.1395	yes	4.6	16	32.3529	0.381264	51.21	0	1	2688	3608	109.5	753	3289	92.4	41.9639	18.213	-71.9866	-8.84146	No
F106	Feline	DSH	Mn	male	yes	14to17	N	none	n	594	110	Satiety dry/obesity wet	DW	hphf_hpmf	Completed	y	9.1	F	6.03	5.8	56.8966	yes	6.03	14	33.7363	0.397565	55.5941	0	1	3495	4836	168.1	927	4528	141.9	41.122	16.5627	-73.4764	-6.3689	No
F110	Feline	DSH	Mn	male	yes	18to22	Y	FLUTD, HCM	y	190	19	Satiety dry/obesity wet	DW	hphf_hpmf	Completed	y	6.6	F	5.26	5.4	22.2222	no	5.26	7	20.303	0.748006	52.577	0	0	1579	4287	162.5	423	4127	150.2	26.1923	8.99962	-73.2109	-3.73221	No
F111	Feline	DSH	Mn	male	yes	18to22	Y	Blindness, DI, HCM	y	149	153	Satiety dry/obesity wet	DW	hphf_hpmf	Completed	y	7.2	P	4	6	80	yes	5.98	5	16.9444	0.796048	47.9002	0	0	3337	3447	120.7	2456	2983	122.7	48.3294	44.1592	-26.401	-13.461	No
F112	Feline	DSH	Fn	female	yes	18to22	Y	Upper respiratory signs	y	153	68	Satiety dry	D	hphf	Stopped	n	5	F	3.5	3.5	42.8571	yes	4.7	2	5.81162	0.265891	44.7996	0	0	1628	2732	102.7				36.4802
F113	Feline	DSH	Mn	male	yes	18to22	N	none	n	84	135	Satiety dry/obesity wet	DW	hphf_hpmf	Completed	y	6.4	P	5.36	5.4	33.3333	no	5.36	4	16.25	1.35417	50.6791	0	0	2079	3727	118.2	1382	3409	116.9	35.0933	28.1587	-33.5257	-8.53233	No
F114	Feline	DSH	Fn	female	yes	18to22	Y	CKD	n	482	111	Satiety dry	D	hphf	Completed	y	7.2	P	3.5	5.3	105.714	yes	5.18	8	28.0556	0.407446	53.6081	3	0	3494	3157	128.6	1599	2895	114.1	51.537	34.6998	-54.2358	-8.29902	No
F115	Feline	DSH	Mn	male	yes	18to22	Y	FLUTD, HCM	y	143	110	Satiety dry	D	hphf	Completed	y	6.9	F	6	6	15	no	6.2	2	10.1449	0.496605	33.7056	2	2	1440	4869	135.1				22.346
F116	Feline	DSH	Mn	male	yes	18to22	Y	Dental disease, HCM	y	244	96	Satiety dry	D	hphf	Completed	y	9.2	F	5.7	5.9	55.9322	yes	5.7	12	38.0435	1.09141	54.3094	0	0	3654	4880	220.7	622	4545	186	41.7376	11.6197	-82.9776	-6.86475	No
F117	Feline	DSH	Mn	male	yes	18to22	Y	Acromegaly, diabetes	n	211	97	Satiety dry and wet	DW	hphf	Completed	y	7.2	F	6.04	6.2	16.129	no	6.04	5	16.1111	0.534492	43.5154	0	0	1819	4881	143.9	976	4505	140.5	26.5784	17.3619	-46.3441	-7.70334	No
F119	Feline	DSH	Fn	female	yes	18to22	N	none	n	287	129	Satiety dry	D	hphf	Completed	y	6.9	F	4.59	4.5	53.3333	yes	4.59	9	33.4783	0.816543	46.4122	1	0	2730	3751	114.6	797	3283	101.7	41.3912	19.0592	-70.8059	-12.4767	No
F120	Feline	DSH	Fn	female	yes	18to22	N	none	n	0	109	Satiety dry and wet	DW	hphf	Stopped	n	6.6	F	3.8	3.8	73.6842	yes	6.6	1	0	0		0	0	2859	3255	116.4				45.8879
F121	Feline	DSH	Fn	female	yes	18to22	N	none	n	132	76	Satiety dry and wet	DW	hphf	Completed	y	6.4	F	5.1	5	28	no	5.1	4	20.3125	1.07718	49.3206	0	0	1886	4050	124.9	1020	3630	116.6	31.1175	21.3989	-45.9173	-10.3704	No
F122	Feline	DSH	Fn	female	yes	18to22	Y	Idiopathic epilepsy	n	888	58	Satiety dry and wet	DW	hphf	Stopped	n	6.25	F	4.3	4.3	45.3488	yes	6.25	1	0	0		0	0	2201	3444	99.5				38.3149
F123	Feline	DSH	Fn	female	yes	18to22	N	none	n	129	107	Satiety dry and wet	DW	hphf	Stopped	n	6.4	F	4	4	60	yes	5.46	5	14.6875	0.796996	45.5696	0	0	2557	3292	115.9				42.8674
F125	Feline	DSH	Fn	female	yes	18to22	Y	Dental disease	n	460	145	Satiety dry	D	hphf	Completed	y	6.3	P	3.3	4.3	90.9091	yes	3.71	5	41.1111	0.625604	45.7819	1	0	2910	2792	103.6				50.124
F126	Feline	Burmese	Mn	male	yes	18to22	Y	Gingivitis	n	241	101	Satiety dry and wet	DW	hphf	Stopped	n	8.1	F	6	6	35	no	6.6	5	18.5185	0.537882	39.4457	2	0	2673	4887	177				34.5483
F128	Feline	BSH	Fn	female	yes	18to22	Y	Lymphocytic cholangitis, pancreatitis	n	0	87	Satiety wet	W	hphf	Died	n	7.08	P	4.3	5	64.6512	yes	7.08	1	0	0		0	0	2792	3749	78.7				42.1771
F129	Feline	BSH	Fn	female	yes	18to22	N	none	n	0	115	Satiety dry and wet	DW	hphf	Stopped	n	5.9	F	4.3	4.3	37.2093	no	5.9	1	0	0		0	0	1970	3442	107.9				35.6891
F132	Feline	DSH	Fn	female	yes	18to22	N	none	n	172	21	Satiety dry	D	hphf	Completed	y	4.4	F	3.6	3.6	22.2222	no	3.65	6	17.0455	0.69371	52.0095	2	0	1238	2643	95.7				31.1313
